# Supplementary material for: Multilevel design and construction in nanomembrane rolling for three-dimensional angle-sensitive photodetection
Source: Nat Commun. 2024 Apr 9;15:3066. doi: 10.1038/s41467-024-47405-2 (PMC11004118; doi:10.1038/s41467-024-47405-2)
Supplement: Supplementary file 11 — Source Data [file 41467_2024_47405_MOESM11_ESM.xlsx]

## Sheet: fig 1d
Time	vL/vW
a.u.
	W/L=0.05	0.0629463	0.0792447	0.0997631	0.125594	0.158114	0.199054	0.250594	0.315479	0.397164	0.5	0.629463	0.792447	0.997631	1.25594	1.58114	1.99054	2.50594	3.15479	3.97164	5	6.29463	7.92447	9.97631
0	0.99282	1.16431	1.33813	1.46772	1.33812	1.46772	1.19824	1.22518	1.02441	1.15278	1.08735	1.07335	1.0998	1.11844	1.06642	1.09304	1.07569	1.05671	1.05435	1.05268	1.03542	1.04855	1.02974	1.01303
10	1.24303	1.29154	1.37462	1.47712	1.37468	1.47714	1.26137	1.27084	1.1837	1.19161	1.12987	1.10743	1.12164	1.1305	1.08631	1.10344	1.08671	1.06936	1.06537	1.06246	1.04723	1.05594	1.03951	1.0253
20	1.70642	1.56692	1.51676	1.52623	1.51687	1.52627	1.33958	1.32736	1.23321	1.2348	1.17018	1.13996	1.14435	1.14551	1.10557	1.11538	1.09845	1.0818	1.07619	1.07168	1.05754	1.06303	1.0479	1.03512
30	2.2774	1.91463	1.71629	1.5996	1.7164	1.59965	1.41992	1.38295	1.27164	1.27394	1.20658	1.17001	1.16603	1.1606	1.12336	1.12701	1.1096	1.09318	1.08603	1.08026	1.06687	1.06971	1.05541	1.04354
40	2.8658	2.28652	1.94476	1.69195	1.94485	1.692	1.49901	1.43618	1.30599	1.30798	1.23963	1.19788	1.18662	1.17539	1.13989	1.13822	1.12022	1.10376	1.09521	1.08836	1.07542	1.07593	1.0621	1.05081
50	3.48001	2.6641	2.17456	1.79624	2.17472	1.79631	1.5729	1.48446	1.33818	1.33643	1.26851	1.223	1.20572	1.18952	1.15503	1.14882	1.13016	1.11345	1.1036	1.09572	1.08304	1.08152	1.06796	1.05684
60	4.15384	3.04983	2.40901	1.91146	2.40917	1.91154	1.64335	1.52878	1.36843	1.36184	1.29291	1.24449	1.2225	1.20224	1.16822	1.15833	1.13898	1.12188	1.11089	1.10223	1.08959	1.08639	1.07303	1.06202
70	4.91003	3.4529	2.64444	2.03488	2.64462	2.03495	1.71277	1.57101	1.39707	1.38488	1.31464	1.26393	1.23778	1.21392	1.18005	1.16703	1.14707	1.12955	1.11759	1.10801	1.09543	1.09083	1.07754	1.06651
80	5.76289	3.89946	2.89301	2.16669	2.89057	2.16677	1.78311	1.61249	1.4251	1.40644	1.33407	1.28105	1.2515	1.22465	1.19059	1.17501	1.15442	1.1364	1.12358	1.11324	1.1006	1.09489	1.08167	1.07044
90	6.72852	4.3923	3.15869	2.30566	3.15083	2.30575	1.85552	1.65414	1.45274	1.42682	1.35197	1.29691	1.26426	1.23471	1.20027	1.1825	1.16132	1.14279	1.12921	1.11808	1.10536	1.0986	1.08531	1.07392
100	7.78042	4.93883	3.44207	2.45335	3.43251	2.45343	1.93143	1.69624	1.48041	1.44657	1.36843	1.31107	1.2758	1.24396	1.20894	1.18935	1.16755	1.14846	1.13416	1.12246	1.10956	1.10199	1.08867	1.0771
110	8.92054	5.53717	3.74704	2.61031	3.73654	2.61039	2.01191	1.73908	1.50774	1.46593	1.38397	1.3242	1.28639	1.25243	1.21678	1.19561	1.17327	1.15364	1.13874	1.12647	1.11343	1.10518	1.09182	1.08003
120	10.1059	6.18157	4.07752	2.7766	4.06606	2.7767	2.09667	1.78422	1.53519	1.48508	1.39883	1.33654	1.29635	1.26044	1.22405	1.20152	1.17864	1.15848	1.14305	1.13024	1.11704	1.10822	1.09478	1.08277
130	11.3216	6.85431	4.43502	2.95308	4.42354	2.9532	2.18615	1.83164	1.56292	1.50423	1.41338	1.3483	1.30583	1.2681	1.2309	1.20717	1.18377	1.16307	1.14714	1.13383	1.12044	1.1111	1.09759	1.08537
140	12.5611	7.57076	4.81422	3.14055	4.80752	3.14069	2.28214	1.88098	1.59104	1.52359	1.42771	1.35968	1.31491	1.27542	1.23737	1.21254	1.18862	1.16738	1.15097	1.13722	1.12364	1.11387	1.10029	1.08784
150	13.8223	8.32199	5.21372	3.33993	5.2043	3.34006	2.38377	1.93257	1.61987	1.54313	1.44187	1.37073	1.32366	1.28246	1.24353	1.21768	1.19325	1.17149	1.15465	1.14047	1.1267	1.11657	1.1029	1.09019
160	15.0965	9.07289	5.641	3.55207	5.62698	3.55219	2.49131	1.98732	1.64932	1.56291	1.45592	1.38152	1.33218	1.28932	1.24947	1.22267	1.19774	1.17546	1.15822	1.14363	1.12966	1.11916	1.10537	1.09246
170	16.3702	9.85065	6.08112	3.77806	6.07864	3.77815	2.60474	2.04466	1.67945	1.58286	1.46989	1.39213	1.34052	1.29602	1.25522	1.22754	1.20211	1.17931	1.16166	1.1467	1.13249	1.12165	1.10777	1.09466
180	17.6265	10.6423	6.53268	4.01225	6.52681	4.01244	2.7243	2.10465	1.71031	1.60307	1.48383	1.40254	1.34864	1.30255	1.26078	1.23225	1.2063	1.18298	1.16493	1.14961	1.1352	1.12408	1.1101	1.09681
190	18.8688	11.431	7.0041	4.25732	6.99129	4.25746	2.85043	2.16758	1.74208	1.62356	1.49777	1.41282	1.35656	1.30884	1.26614	1.23676	1.21032	1.18652	1.1681	1.15244	1.13784	1.12645	1.11239	1.09892
200	20.0998	12.2316	7.4801	4.51547	7.47412	4.51553	2.98278	2.23345	1.77478	1.64437	1.51175	1.42301	1.36435	1.31501	1.27137	1.24116	1.21424	1.18996	1.17119	1.15521	1.14041	1.12878	1.11463	1.10096
210	21.3143	13.0316	7.96278	4.78157	7.95819	4.78178	3.11976	2.30228	1.80836	1.66553	1.52581	1.43314	1.37205	1.32107	1.27649	1.24547	1.21807	1.19332	1.17421	1.15791	1.14293	1.13107	1.11684	1.10295
220	22.51	13.826	8.45719	5.05302	8.44684	5.05319	3.26305	2.37399	1.84287	1.68705	1.53995	1.44323	1.37967	1.32705	1.28151	1.24971	1.22182	1.19661	1.17716	1.16057	1.1454	1.13335	1.11899	1.10491
230	23.6721	14.6227	8.95257	5.33439	8.94525	5.33449	3.41308	2.44812	1.87846	1.70897	1.55421	1.4533	1.38723	1.33297	1.28646	1.25388	1.22552	1.19984	1.18007	1.16319	1.14784	1.13555	1.12107	1.10684
240	24.8052	15.4097	9.45294	5.62402	9.4468	5.62424	3.5647	2.5251	1.9153	1.73145	1.5686	1.46337	1.39474	1.33883	1.29135	1.258	1.22916	1.20303	1.18294	1.16578	1.15022	1.1377	1.12313	1.10876
250	25.9101	16.1879	9.96072	5.91532	9.94754	5.91551	3.72002	2.60505	1.95326	1.75439	1.58311	1.47345	1.40224	1.34465	1.2962	1.26207	1.23277	1.20618	1.18576	1.16832	1.15254	1.13982	1.12516	1.11066
260	26.9881	16.9612	10.4637	6.21356	10.4531	6.21368	3.88012	2.68808	1.99236	1.77779	1.59776	1.48351	1.40967	1.35043	1.30097	1.26611	1.2363	1.20925	1.1885	1.17079	1.15483	1.14193	1.12718	1.11251
270	28.0383	17.7212	10.9677	6.51931	10.9608	6.51943	4.04534	2.77432	2.03264	1.80167	1.61258	1.49359	1.41704	1.3561	1.30566	1.27003	1.23974	1.21226	1.19121	1.17322	1.15709	1.14402	1.12918	1.11432
280	29.0509	18.4717	11.4738	6.82436	11.4618	6.82455	4.21608	2.86391	2.07432	1.82605	1.62757	1.50371	1.4244	1.36175	1.31031	1.27391	1.24315	1.21524	1.19389	1.17563	1.15932	1.14609	1.13116	1.11611
290	30.0326	19.2138	11.9735	7.13382	11.9626	7.13396	4.39276	2.9559	2.11727	1.85093	1.64275	1.51387	1.43175	1.36737	1.31493	1.27776	1.24653	1.2182	1.19654	1.17803	1.16154	1.14816	1.13306	1.11788
300	30.9805	19.9393	12.4718	7.4482	12.4634	7.44825	4.57578	3.0485	2.16154	1.87634	1.65813	1.5241	1.43911	1.37298	1.31953	1.2816	1.24988	1.22113	1.19917	1.1804	1.16375	1.15016	1.13492	1.11964
310	31.884	20.6531	12.9685	7.7626	12.957	7.7628	4.75302	3.1439	2.20715	1.90234	1.67372	1.5344	1.44648	1.37858	1.32411	1.28541	1.25321	1.22405	1.20179	1.18277	1.16595	1.15211	1.13676	1.12138
320	32.749	21.3546	13.4593	8.07771	13.4481	8.07786	4.93387	3.24224	2.25388	1.9289	1.68944	1.54477	1.45387	1.38418	1.32868	1.28921	1.25653	1.22695	1.2044	1.18512	1.16805	1.15403	1.13858	1.1231
330	33.5758	22.0378	13.9471	8.39526	13.937	8.39533	5.1186	3.3437	2.30185	1.95601	1.70532	1.5552	1.46129	1.38978	1.33325	1.293	1.25983	1.22984	1.20696	1.18741	1.17013	1.15593	1.14039	1.12476
340	34.3659	22.7065	14.4314	8.71313	14.4191	8.71331	5.30754	3.44844	2.35115	1.98369	1.7214	1.56556	1.46869	1.3954	1.3378	1.29679	1.26309	1.23264	1.20944	1.18963	1.17218	1.15782	1.14217	1.1264
350	35.1182	23.3589	14.9084	9.02925	14.8961	9.0294	5.50098	3.55663	2.40179	2.01195	1.73768	1.57598	1.47598	1.40086	1.34219	1.30043	1.26623	1.23539	1.21189	1.19184	1.17422	1.15969	1.14395	1.12803
360	35.833	23.9905	15.3807	9.34585	15.369	9.34595	5.69925	3.66616	2.45382	2.04081	1.75418	1.58646	1.48328	1.40628	1.34656	1.30403	1.26935	1.23811	1.21432	1.19402	1.17624	1.16155	1.14571	1.12964
370	36.5109	24.6041	15.8475	9.66248	15.8352	9.66264	5.89246	3.77426	2.50729	2.07028	1.7709	1.59702	1.49058	1.41168	1.3509	1.3076	1.27244	1.2408	1.21673	1.19619	1.17824	1.1634	1.14747	1.13124
380	37.1511	25.1984	16.306	9.97617	16.2935	9.97631	6.08551	3.88445	2.56223	2.10033	1.78784	1.60764	1.49791	1.41708	1.35523	1.31116	1.27551	1.24348	1.21912	1.19835	1.18023	1.16524	1.14921	1.13282
390	37.7545	25.7715	16.7584	10.289	16.746	10.2891	6.28033	3.99689	2.6187	2.131	1.80501	1.61835	1.50525	1.42246	1.35954	1.31469	1.27856	1.24614	1.2215	1.20049	1.18222	1.16708	1.15088	1.13439
400	38.322	26.3247	17.2035	10.6012	17.1913	10.6013	6.4771	4.11169	2.67611	2.16229	1.8224	1.62914	1.51261	1.42784	1.36384	1.31822	1.28159	1.24879	1.22386	1.20262	1.18419	1.16886	1.15253	1.13596
410	38.8524	26.8581	17.6396	10.9097	17.627	10.9099	6.67599	4.22901	2.73367	2.19423	1.84002	1.64	1.52	1.43322	1.36813	1.32172	1.28461	1.25142	1.22622	1.20474	1.18615	1.1706	1.15417	1.13751
420	39.3506	27.3717	18.0682	11.2161	18.0552	11.2162	6.87719	4.34898	2.79248	2.22682	1.85788	1.65086	1.52741	1.43861	1.37241	1.32522	1.28762	1.25405	1.22857	1.20685	1.18805	1.17232	1.15579	1.13904
430	39.8189	27.8654	18.4875	11.5206	18.4754	11.5207	7.07573	4.46928	2.85259	2.26008	1.87598	1.66179	1.53473	1.444	1.37669	1.32871	1.29062	1.25667	1.23088	1.20891	1.18992	1.17404	1.1574	1.14053
440	40.2546	28.3391	18.8962	11.821	18.8846	11.8212	7.27224	4.58776	2.91405	2.29402	1.89433	1.6728	1.54206	1.4494	1.38096	1.3322	1.29358	1.25922	1.23313	1.21093	1.19177	1.17574	1.159	1.14201
450	40.6612	28.7928	19.2953	12.1169	19.2845	12.1171	7.46906	4.70752	2.97692	2.32833	1.91294	1.68389	1.54941	1.4547	1.38512	1.33559	1.29646	1.26173	1.23536	1.21293	1.19362	1.17743	1.16059	1.14347
460	41.0394	29.2263	19.6851	12.4094	19.6753	12.4096	7.66631	4.82867	3.04125	2.36327	1.9318	1.69507	1.55677	1.45999	1.38927	1.33895	1.29933	1.26422	1.23757	1.21492	1.19545	1.17911	1.16218	1.14493
470	41.3878	29.6425	20.0654	12.6985	20.0555	12.6987	7.8641	4.95131	3.10709	2.39885	1.95092	1.70632	1.56415	1.46527	1.3934	1.34229	1.30218	1.2667	1.23977	1.21689	1.19727	1.18078	1.16375	1.14638
480	41.7068	30.0403	20.4364	12.9843	20.4255	12.9845	8.06253	5.07553	3.17452	2.4351	1.97029	1.71767	1.57156	1.47055	1.39752	1.34561	1.30501	1.26916	1.24196	1.21886	1.19908	1.18245	1.16532	1.14782
490	41.9964	30.4193	20.7968	13.267	20.7855	13.2671	8.25922	5.20144	3.24068	2.47202	1.98993	1.72911	1.57898	1.47583	1.40162	1.34893	1.30783	1.27161	1.24414	1.22081	1.20088	1.18411	1.16684	1.14925
500	42.2564	30.7794	21.1468	13.5462	21.1359	13.5464	8.453	5.32691	3.30719	2.50965	2.00985	1.74065	1.58644	1.48111	1.40573	1.35223	1.31063	1.27405	1.24631	1.22276	1.20268	1.18573	1.16834	1.15067
510	42.4934	31.1207	21.4868	13.8187	21.4765	13.8189	8.64609	5.4506	3.37466	2.54793	2.03003	1.75228	1.59393	1.4864	1.40982	1.35553	1.31343	1.27647	1.24847	1.22469	1.20447	1.18732	1.16984	1.15209
520	42.7062	31.4437	21.8167	14.0872	21.8074	14.0874	8.83857	5.57484	3.44312	2.58616	2.0505	1.76402	1.60144	1.49169	1.41391	1.35881	1.31621	1.27889	1.25062	1.22662	1.2062	1.18891	1.17132	1.15349
530	42.8939	31.752	22.1367	14.3516	22.1284	14.3518	9.0305	5.6997	3.51261	2.62494	2.07125	1.77585	1.60894	1.49699	1.418	1.36209	1.31899	1.28131	1.25274	1.22852	1.20792	1.19048	1.17279	1.15486
540	43.0563	32.0427	22.4466	14.6119	22.4396	14.6121	9.22195	5.82523	3.5832	2.66428	2.0923	1.78779	1.61648	1.5023	1.42209	1.36537	1.32174	1.28368	1.25482	1.23038	1.20963	1.19204	1.17425	1.15622
550	43.1937	32.3158	22.7468	14.8683	22.741	14.8684	9.41192	5.95151	3.65493	2.70421	2.11364	1.79984	1.62404	1.50757	1.4261	1.36858	1.32444	1.28601	1.25689	1.23223	1.21133	1.19359	1.1757	1.15758
560	43.3059	32.571	23.037	15.1208	23.0325	15.1208	9.59854	6.07859	3.72784	2.74472	2.13528	1.81199	1.63163	1.51282	1.4301	1.37176	1.32712	1.28833	1.25894	1.23406	1.21302	1.19513	1.17715	1.15892
570	43.4093	32.8084	23.3171	15.3676	23.3137	15.3678	9.78377	6.20476	3.80102	2.78586	2.15714	1.82426	1.63926	1.51807	1.43409	1.37494	1.32979	1.29064	1.26098	1.23589	1.21469	1.19667	1.17859	1.16026
580	43.4933	33.0309	23.5871	15.6087	23.5849	15.6089	9.96766	6.32938	3.87278	2.82763	2.17921	1.83664	1.64692	1.52333	1.43807	1.3781	1.33244	1.29293	1.26301	1.23771	1.21636	1.19819	1.18002	1.16159
590	43.5576	33.2404	23.847	15.8451	23.8459	15.8453	10.1502	6.45397	3.94511	2.87006	2.20157	1.84913	1.65462	1.52859	1.44205	1.38125	1.33509	1.29522	1.26503	1.23951	1.21802	1.19972	1.18142	1.16291
600	43.6022	33.4341	24.0968	16.0767	24.0968	16.0769	10.3316	6.57859	4.01803	2.91317	2.22422	1.86175	1.66236	1.53386	1.44602	1.3844	1.33772	1.29749	1.26704	1.24131	1.21967	1.20121	1.18281	1.16423
610	43.6273	33.6119	24.3379	16.3036	24.3375	16.3037	10.5113	6.70327	4.09159	2.95688	2.24717	1.87447	1.67014	1.53914	1.44998	1.38753	1.34034	1.29975	1.26904	1.2431	1.22132	1.20269	1.18419	1.16554
620	43.6332	33.7739	24.5692	16.5257	24.568	16.5258	10.6875	6.82805	4.16582	2.99988	2.27043	1.88731	1.67795	1.54443	1.45395	1.39066	1.34296	1.30201	1.27103	1.24489	1.22293	1.20416	1.18557	1.16684
630	43.6228	33.9201	24.7906	16.743	24.7901	16.7431	10.8619	6.95298	4.24077	3.04334	2.29399	1.90026	1.68579	1.54972	1.45791	1.39378	1.34556	1.30426	1.27301	1.24665	1.22453	1.20562	1.18693	1.16812
640	43.5941	34.0561	25.0021	16.9551	25.0033	16.9552	11.0343	7.07669	4.31646	3.08728	2.31787	1.91333	1.69367	1.55503	1.46187	1.3969	1.34815	1.30648	1.27495	1.24838	1.22612	1.20708	1.18829	1.1694
650	43.5474	34.1803	25.2037	17.1623	25.2069	17.1624	11.2049	7.19894	4.39293	3.13171	2.34208	1.92653	1.70159	1.56033	1.46579	1.39998	1.35071	1.30868	1.27689	1.25011	1.22771	1.20852	1.18964	1.17066
660	43.483	34.2911	25.396	17.3645	25.4009	17.3646	11.3736	7.32074	4.46811	3.17666	2.36661	1.93985	1.70955	1.56562	1.4697	1.40305	1.35325	1.31087	1.27882	1.25183	1.22928	1.20996	1.19098	1.17192
670	43.4011	34.3886	25.5813	17.5618	25.5852	17.5619	11.5405	7.44211	4.543	3.22213	2.39125	1.9533	1.71755	1.57093	1.47361	1.4061	1.35579	1.31304	1.28073	1.25354	1.23085	1.21139	1.19232	1.17318
680	43.3035	34.4727	25.7576	17.7542	25.7599	17.7543	11.7041	7.56307	4.61816	3.26817	2.41595	1.96688	1.7256	1.57624	1.47752	1.40915	1.35831	1.31521	1.28264	1.25525	1.2324	1.21282	1.19366	1.17443
690	43.1949	34.5437	25.9248	17.9416	25.9259	17.9417	11.8654	7.68366	4.69362	3.31477	2.44092	1.9806	1.73369	1.58157	1.48142	1.41219	1.36083	1.31737	1.28453	1.25694	1.23396	1.21424	1.19497	1.17567
700	43.0744	34.6086	26.0831	18.1242	26.086	18.1243	12.0244	7.80389	4.76939	3.36197	2.46617	1.99444	1.74184	1.5869	1.48533	1.41522	1.36334	1.31952	1.28642	1.25863	1.2355	1.21564	1.19628	1.17691

## Sheet: fig 1e
W/L=0.1				W/L=1					W/L=2
Etching depth	Elastic energy			Etching depth	Elastic energy				Etching depth	Elastic energy
μm	nJ			μm	nJ				μm	nJ
	verti	hori			verti	hori				verti	hori
0	0.00154	0.00154		0	0.01536	0.01536			0	0.00384	0.00384
0.1	0.00148	--		1	0.01482	--			1.5	0.0037	--
0.2	0.00142	--		2	0.01425	0.01479			2	--	0.00369
0.3	0.00136	--		3	0.01369	--			3	0.00355	--
0.4	0.0013	--		4	0.01314	0.0142			4	--	0.00353
0.5	0.00124	--		5	0.01259	--			4.5	0.0034	--
0.6	0.00118	--		6	0.01205	0.01362			6	0.00326	0.00337
0.7	0.00112	--		7	0.01151	--			7.5	0.00311	--
0.8	0.00106	--		8	0.01098	0.01303			8	--	0.00322
0.9	0.000996737	--		9	0.01046	--			9	0.00296	--
1	0.000936452	--		10	0.00993	0.01245			10	--	0.00306
1.1	0.000876196	--		11	0.00941	--			10.5	0.00282	--
1.2	0.000815971	--		12	0.00888	0.01186			12	0.00267	0.00291
1.3	0.000755796	--		13	0.00836	--			13.5	0.00253	--
1.4	0.000695689	--		14	0.00783	0.01128			14	--	0.00276
1.5	0.000635612	--		15	0.00731	--			15	0.00238	--
1.6	0.000575569	--		16	0.00678	0.01069			16	--	0.0026
1.7	0.000515578	--		17	0.00626	--			16.5	0.00223	--
1.8	0.00045566	--		18	0.00573	0.01011			18	0.00209	0.00245
1.9	0.000395774	--		19	0.00521	--			19.5	0.00195	--
2	0.000335888	0.00147		20	0.00468	0.00953			20	--	0.00229
4	--	0.00141		22	--	0.00894			21	0.0018	--
6	--	0.00134		24	--	0.00836			22	--	0.00214
8	--	0.00128		26	--	0.00778			22.5	0.00166	--
10	--	0.00121		28	--	0.00719			24	0.00151	0.00198
12	--	0.00115		30	--	0.00661			25.5	0.00137	--
14	--	0.00109		32	--	0.00602			26	--	0.00183
16	--	0.00102		34	--	0.00544			27	0.00123	--
18	--	0.000956114		36	--	0.00486			28	--	0.00167
20	--	0.000891653		38	--	0.00427			28.5	0.00109	--
22	--	0.000827191		40	0.00468	0.00369			30	0.00094906	0.00152
24	--	0.000762731		45	--	--			32	--	0.00136
26	--	0.000698266		--	--	--			34	--	0.00121
28	--	0.000633804		--	--	--			36	--	0.00105
30	--	0.000569341		--	--	--			38	--	0.000897331
32	--	0.000504879		--	--	--			40	0.00094906	0.000724503
34	--	0.00044042		--	--	--			--	--	--
36	--	0.000375958		--	--	--			--	--	--
38	--	0.000311497		--	--	--			--	--	--
40	0.000335888	0.000247039		--					--	--	--
45									--	--	--
									--	--	--
									--	--	--
									--	--	--
									--	--	--
									--	--	--
									--	--	--
									--	--	--
									--	--	--
									--	--	--
									--	--	--
									--	--	--
									--	--	--
									--	--	--
									--

## Sheet: fig3c
	L = 20μm	20	20	20	20		25	25	25	25	25		30	30	30	30	30		35	35	35	35	35		40	40	40	40	40		45	45	45	45	45		50	50	50	50	50		55	55	55	55	55		60
W=2μm	1	0	0	0	0		1	0	0	0	0		1	0	0	0	0		1	0	0	0	0		1	0	0	0	0		1	0	0	0	0		1	0	0	0	0		1	0	0	0	0		1
W=4μm	1	0	0	0	0		1	0	0	0	0		1	0	0	0	0		1	0	0	0	0		1	0	0	0	0		1	0	0	0	0		1	0	0	0	0		1	0	0	0	0		1
W=6μm	1	0	0	0	0		1	0	0	0	0		1	0	0	0	0		1	0	0	0	0		1	0	0	0	0		1	0	0	0	0		1	0	0	0	0		1	0	0	0	0		0.969697
W=8μm	1	0	0	0	0		1	0	0	0	0		0.972222	0.0277778	0	0	0		1	0	0	0	0		1	0	0	0	0		0.966667	0.0333333	0	0	0		1	0	0	0	0		1	0	0	0	0		0.939394
W=10μm	1	0	0	0	0		1	0	0	0	0		1	0	0	0	0		1	0	0	0	0		0.448276	0.413793	0.137931	0	0		0.733333	0.233333	0.0333333	0	0		0.533333	0.433333	0.0333333	0	0		0.5	0.5	0	0	0		0.0909091
W=12μm	1	0	0	0	0		1	0	0	0	0		1	0	0	0	0		1	0	0	0	0		0.275862	0.586207	0.137931	0	0		0.266667	0.666667	0.0666667	0	0		0.233333	0.7	0.0666667	0	0		0.166667	0.633333	0.2	0	0		0.181818
W=14μm	0.333333	0	0.0833333	0	0.583333		1	0	0	0	0		0.972222	0.0277778	0	0	0		0.944444	0.0277778	0.0277778	0	0		0.0344828	0.689655	0.275862	0	0		0	0.566667	0.433333	0	0		0	0.633333	0.366667	0	0		0.0666667	0.6	0.333333	0	0		0
W=16μm	0.333333	0	0.0555556	0	0.611111		0.972222	0.0277778	0	0	0		1	0	0	0	0		1	0	0	0	0		0	0.413793	0.586207	0	0		0	0.333333	0.666667	0	0		0	0.533333	0.466667	0	0		0	0.633333	0.366667	0	0		0
W=18μm	0.305556	0	0.0277778	0	0.666667		0.944444	0	0.0555556	0	0		0.972222	0	0.0277778	0	0		0.916667	0	0.0833333	0	0		0	0.344828	0.655172	0	0		0	0	1	0	0		0	0.0333333	0.966667	0	0		0	0.1	0.9	0	0		0
W=20μm	0.333333	0	0	0	0.666667		0.888889	0	0.111111	0	0		0.916667	0	0.0833333	0	0		0.583333	0	0.416667	0	0		0	0.344828	0.655172	0	0		0	0	1	0	0		0	0	1	0	0		0	0	1	0	0		0
W=22μm	0.277778	0	0.0555556	0	0.666667		0.694444	0.0277778	0.277778	0	0		0.555556	0	0.333333	0.0555556	0		0.5	0	0.277778	0.0833333	0.138889		0	0.344828	0.655172	0	0		0	0	1	0	0		0	0	1	0	0		0	0	1	0	0		0
W=24μm	0.305556	0	0.0277778	0	0.666667		0.694444	0	0.305556	0	0		0.527778	0	0.333333	0.138889	0		0.222222	0	0.388889	0.111111	0.277778		0	0.344828	0.655172	0	0		0	0	1	0	0		0	0	1	0	0		0	0	1	0	0		0
W=26μm	0.277778	0	0.0555556	0	0.666667		0.75	0	0.25	0	0		0.527778	0	0.388889	0.0833333	0		0.166667	0	0.25	0.138889	0.416667		0	0.344828	0.655172	0	0		0	0	1	0	0		0	0	1	0	0		0	0	1	0	0		0
W=28μm	0.305556	0	0.0277778	0	0.666667		0.75	0	0.25	0	0		0.222222	0	0.305556	0.194444	0.277778		0.166667	0	0.305556	0.111111	0.416667		0	0.344828	0.551724	0.103448	0		0	0	1	0	0		0	0	1	0	0		0	0	1	0	0		0
W=30μm	0.305556	0	0.0277778	0	0.666667		0.611111	0	0.194444	0.0277778	0.166667		0	0	0.305556	0.305556	0.361111		0.222222	0	0.305556	0.166667	0.305556		0	0.344828	0.0689655	0.586207	0		0	0	1	0	0		0	0	0.966667	0.0333333	0		0	0	1	0	0		0
W=32μm	0	0	0	0.0277778	0.972222		0	0	0.194444	0.194444	0.611111		0	0	0.305556	0.138889	0.527778		0	0	0.25	0.333333	0.416667		0	0.275862	0.0689655	0.655172	0		0	0	0.666667	0.333333	0		0	0	1	0	0		0	0	1	0	0		0
W=34μm	0	0	0	0.0277778	0.972222		0	0	0.0277778	0.138889	0.833333		0	0	0.305556	0.194444	0.5		0	0	0.305556	0.333333	0.361111		0	0.137931	0.206897	0.655172	0		0	0	0.0666667	0.933333	0		0	0	0.466667	0.533333	0		0	0	1	0	0		0
W=36μm	0	0	0	0.0277778	0.972222		0	0	0.0833333	0.166667	0.75		0	0	0.166667	0.25	0.583333		0	0	0.277778	0.166667	0.555556		0	0.137931	0.241379	0.62069	0		0	0	0.0333333	0.966667	0		0	0	0.4	0.6	0		0	0	0.933333	0.0666667	0		0
W=38μm	0	0	0	0	1		0	0	0	0.0833333	0.916667		0	0	0.222222	0.333333	0.416667		0	0	0.222222	0.111111	0.666667		0	0.0344828	0.310345	0.655172	0		0	0	0.333333	0.666667	0		0	0	0.366667	0.633333	0		0	0	0.566667	0.433333	0		0
W=40μm	0	0	0	0	1		0	0	0	0.138889	0.861111		0	0	0.111111	0.222222	0.666667		0	0	0.138889	0.166667	0.694444		0	0	0.344828	0.655172	0		0	0	0	1	0		0	0	0.0666667	0.933333	0		0	0	0.3	0.7	0		0
W=42μm	0	0	0	0	1		0	0	0	0.111111	0.888889		0	0	0.138889	0.277778	0.583333		0	0	0.0555556	0.277778	0.666667		0	0	0.344828	0.655172	0		0	0	0.3	0.7	0		0	0	0.0333333	0.966667	0		0	0	0.2	0.8	0		0
W=44μm	0	0	0	0	1		0	0	0	0.0277778	0.972222		0	0	0.0277778	0.277778	0.694444		0	0	0.138889	0.25	0.611111		0	0	0.344828	0.655172	0		0	0	0	0.933333	0.0666667		0	0	0.0333333	0.966667	0		0	0	0.1	0.9	0		0
W=46μm	0	0	0	0	1		0	0	0	0.0277778	0.972222		0	0	0	0.222222	0.777778		0	0	0.111111	0.222222	0.666667		0	0	0.0344828	0.931034	0.0344828		0	0	0	1	0		0	0	0.0666667	0.933333	0		0	0	0.166667	0.833333	0		0
W=48μm	0	0	0	0	1		0	0	0	0	1		0	0	0	0.25	0.75		0	0	0.0555556	0.0833333	0.861111		0	0	0	0.655172	0.344828		0	0	0	0.966667	0.0333333		0	0	0	1	0		0	0	0	1	0		0
W=50μm	0	0	0	0	1		0	0	0	0	1		0	0	0	0.138889	0.861111		0	0	0	0.222222	0.777778		0	0	0	0.37931	0.62069		0	0	0	0.966667	0.0333333		0	0	0.0333333	0.966667	0		0	0	0.1	0.9	0		0
W=52μm	0	0	0	0	1		0	0	0	0	1		0	0	0	0.0833333	0.916667		0	0	0	0.0833333	0.916667		0	0	0	0.310345	0.689655		0	0	0	0.966667	0.0333333		0	0	0	1	0		0	0	0	1	0		0
W=54μm	0	0	0	0	1		0	0	0	0	1		0	0	0	0.0555556	0.944444		0	0	0	0.0277778	0.972222		0	0	0	0.103448	0.896552		0	0	0	0.933333	0.0666667		0	0	0	1	0		0	0	0	1	0		0
W=56μm	0	0	0	0	1		0	0	0	0	1		0	0	0	0.0555556	0.944444		0	0	0	0.0277778	0.972222		0	0	0	0.0344828	0.965517		0	0	0	0.6	0.4		0	0	0	1	0		0	0	0.0333333	0.966667	0		0
W=58μm	0	0	0	0	1		0	0	0	0	1		0	0	0	0.0555556	0.944444		0	0	0	0.0555556	0.944444		0	0	0	0.0344828	0.965517		0	0	0	0.566667	0.433333		0	0	0	0.966667	0.0333333		0	0	0	1	0		0
W=60μm	0	0	0	0	1		0	0	0	0	1		0	0	0	0.0555556	0.944444		0	0	0	0	1		0	0	0	0.0344828	0.965517		0	0	0	0.266667	0.733333		0	0	0	0.866667	0.133333		0	0	0	1	0		0
W=62μm	0	0	0	0	1		0	0	0	0	1		0	0	0	0.0277778	0.972222		0	0	0	0	1		0	0	0	0.0344828	0.965517		0	0	0	0.266667	0.733333		0	0	0	0.566667	0.433333		0	0	0	1	0		0
W=64μm	0	0	0	0	1		0	0	0	0	1		0	0	0	0	1		0	0	0	0.0277778	0.972222		0	0	0	0.0344828	0.965517		0	0	0	0.1	0.9		0	0	0	0.3	0.7		0	0	0	0.866667	0.133333		0
W=66μm	0	0	0	0	1		0	0	0	0	1		0	0	0	0	1		0	0	0	0	1		0	0	0	0	1		0	0	0	0.1	0.9		0	0	0	0.3	0.7		0	0	0	0.933333	0.0666667		0
W=68μm	0	0	0	0	1		0	0	0	0	1		0	0	0	0	1		0	0	0	0	1		0	0	0	0	1		0	0	0	0	1		0	0	0	0.266667	0.733333		0	0	0	0.766667	0.233333		0
W=70μm	0	0	0	0	1		0	0	0	0	1		0	0	0	0	1		0	0	0	0	1		0	0	0	0	1		0	0	0	0.0333333	0.966667		0	0	0	0.166667	0.833333		0	0	0	0.466667	0.533333		0
W=72μm	0	0	0	0	1		0	0	0	0	1		0	0	0	0	1		0	0	0	0	1		0	0	0	0.0344828	0.965517		0	0	0	0.0333333	0.966667		0	0	0	0.0666667	0.933333		0	0	0	0.4	0.6		0
W=74μm	0	0	0	0	1		0	0	0	0	1		0	0	0	0	1		0	0	0	0	1		0	0	0	0	1		0	0	0	0.0333333	0.966667		0	0	0	0	1		0	0	0	0.2	0.8		0
W=76μm	0	0	0	0	1		0	0	0	0	1		0	0	0	0	1		0	0	0	0	1		0	0	0	0	1		0	0	0	0.0333333	0.966667		0	0	0	0.0666667	0.933333		0	0	0	0.266667	0.733333		0
W=78μm	0	0	0	0	1		0	0	0	0	1		0	0	0	0	1		0	0	0	0	1		0	0	0	0	1		0	0	0	0	1		0	0	0	0.0666667	0.933333		0	0	0	0.166667	0.833333		0
W=80μm	0	0	0	0	1		0	0	0	0	1		0	0	0	0	1		0	0	0	0	1		0	0	0	0	1		0	0	0	0.0333333	0.966667		0	0	0	0.0333333	0.966667		0	0	0	0.1	0.9		0
	ring	arch	helix	taper	tube
[truncated: 23 more columns]

## Sheet: fig 3d
Cr thickness																																										R average	R standard error	Rsimulation	Cr Thickness	Rtheory
nm		Diameters of samples (μm）																																								m	m	m	nm	m
10	25.2	25.9	25.3	27.9	25.2	25.2	26.5	27.2	26.6	26.6	25.2	28.6	26.6	27.9	26.6																											1.32167e-05	5.5667e-07	1.3615e-05	0	0.000106986
20	16.9	16.3	16.9	15.1	16.3	16.9	16.3	15.4																																		8.13125e-06	3.44277e-07	9.5e-06	0.6	5.51863e-05
40	14.8	15.5	15.7	15	14.5	15.7	14.1	14.8	15.9	14.8	14.8	15.5	14.5	14.5	14.3																											7.48e-06	2.82716e-07	6.7e-06	1.2	3.79356e-05
60	10.7	12.3	12.3	10.7	12.3	12.3	13.5	13.2	12.3	11.7	13.9	12.8	12.8	11.5	12.3	12.3	10.7	11.1	11.1	12.3	12.5	15.2	14.4	14.4	13.2	11.1	12.3	13.6	11.1	13.5												6.22333e-06	5.89525e-07	7.7e-06	1.8	2.93223e-05
																																													2.4	2.41639e-05
																																													3	2.07331e-05
																																													3.6	1.82896e-05
																																													4.2	1.64632e-05
																																													4.8	1.50483e-05
																																													5.4	1.39214e-05
																																													6	1.30041e-05
																																													6.6	1.22439e-05
																																													7.2	1.16047e-05
																																													7.8	1.10606e-05
																																													8.4	1.05926e-05
																																													9	1.01865e-05
																																													9.6	9.83128e-06
																																													10.2	9.51859e-06
																																													10.8	9.24172e-06
																																													11.4	8.99531e-06
																																													12	8.77505e-06
																																													12.6	8.57737e-06
																																													13.2	8.39937e-06
																																													13.8	8.2386e-06
																																													14.4	8.09301e-06
																																													15	7.96087e-06
																																													15.6	7.84071e-06
																																													16.2	7.73125e-06
																																													16.8	7.63141e-06
																																													17.4	7.54025e-06
																																													18	7.45693e-06
																																													18.6	7.38073e-06
																																													19.2	7.31104e-06
																																													19.8	7.24728e-06
																																													20.4	7.18896e-06
																																													21	7.13564e-06
																																													21.6	7.08693e-06
																																													22.2	7.04248e-06
																																													22.8	7.00197e-06
																																													23.4	6.96513e-06
																																													24	6.93168e-06
																																													24.6	6.90141e-06
																																													25.2	6.8741e-06
																																													25.8	6.84956e-06
																																													26.4	6.82763e-06
																																													27	6.80813e-06
																																													27.6	6.79092e-06
																																													28.2	6.77587e-06
																																													28.8	6.76287e-06
																																													29.4	6.75179e-06
																																													30	6.74253e-06
																																													30.6	6.735e-06
																																													31.2	6.7291e-06
																																													31.8	6.72477e-06
																																													32.4	6.72191e-06
																																													33	6.72046e-06
																																													33.6	6.72036e-06
																																													34.2	6.72154e-06
																																													34.8	6.72395e-06
																																													35.4	6.72753e-06
																																													36	6.73223e-06
																																													36.6	6.73802e-06
																																													37.2	6.74483e-06
																																													37.8	6.75264e-06
																																													38.4	6.76141e-06
																																													39	6.77109e-06
																																													39.6	6.78166e-06
																																													40.2	6.79308e-06
																																													40.8	6.80532e-06
																																													41.4	6.81836e-06
																																													42	6.83217e-06
																																													42.6	6.84672e-06
																																													43.2	6.86199e-06
																																													43.8	6.87796e-06
																																													44.4	6.89461e-06
																																													45	6.91191e-06
																																													45.6	6.92984e-06
																																													46.2	6.9484e-06
																																													46.8	6.96756e-06
																																													47.4	6.9873e-06
																																													48	7.00761e-06
																																													48.6	7.02847e-06
																																													49.2	7.04988e-06
																																													49.8	7.07181e-06
																																													50.4	7.09426e-06
																																													51	7.1172e-06
																																													51.6	7.14064e-06
																																													52.2	7.16456e-06
																																													52.8	7.18895e-06
																																													53.4	7.21379e-06
																																													54	7.23909e-06
																																													54.6	7.26482e-06
																																													55.2	7.29099e-06
																																													55.8	7.31757e-06
																																													56.4	7.34457e-06
																																													57	7.37198e-06
																																													57.6	7.39979e-06
																																													58.2	7.42799e-06
																																													58.8	7.45657e-06
																																													59.4	7.48553e-06
																																													60	7.51487e-06
																																													60.6	7.54457e-06
																																													61.2	7.57463e-06
																																													61.8	7.60504e-06
																																													62.4	7.6358e-06
																																													63	7.66691e-06
																																													63.6	7.69836e-06
																																													64.2	7.73014e-06
																																													64.8	7.76225e-06
																																													65.4	7.79468e-06
																																													66	7.82743e-06
																																													66.6	7.86051e-06
																																													67.2	7.89389e-06
																																													67.8	7.92758e-06
																																													68.4	7.96158e-06
																																													69	7.99588e-06
																																													69.6	8.03047e-06
																																													70.2	8.06536e-06
																																													70.8	8.10055e-06
																																													71.4	8.13601e-06
																																													72	8.17177e-06

## Sheet: fig 3e
Si thickness																																										R average	R standard error	Rsimulation	Si Thickness	Rtheory
nm		Radii of samples (μm）																																								m	m	m	nm	m
15	13.6	13.6	13.6	15.8	16.7	15.8	11.1	11.1	13.9	13.9																																6.955e-06	9.28095e-07	7.06e-06	0	4.43912e-05
30	7.69	7.69	7.69	7.31	8.08	7.69	6.15	7.31	7.69	6.92	7.31	7.69	6.92	7.31	7.69	6.92	7.69	7.31	6.92	6.54	6.92	7.31	7.31	7.69	8.08	7.49	7.12	7.49	7.12	7.47	7.49	7.49	7.12	7.12	7.49	6.74	7.12	6.74	7.49	7.49	6.74	3.67546e-06	2.135e-07	6.315e-06	1	2.31971e-05
60	14.8	15.5	15.7	15	14.5	15.7	14.1	14.8	15.9	14.8	14.8	15.5	14.5	14.5	14.3																											7.48e-06	2.82716e-07	6.7e-06	2	1.61627e-05
90	14.45	13.9	13.46	16.9	7.9	9.7	11.3	14.6	20.6	18.4																																7.0605e-06	1.93676e-06	8.01e-06	3	1.26685e-05
																																													4	1.05906e-05
																																													5	9.22111e-06
																																													6	8.25659e-06
																																													7	7.54533e-06
																																													8	7.00305e-06
																																													9	6.57919e-06
																																													10	6.24156e-06
																																													11	5.9687e-06
																																													12	5.74578e-06
																																													13	5.56217e-06
																																													14	5.41011e-06
																																													15	5.28376e-06
																																													16	5.17865e-06
																																													17	5.09131e-06
																																													18	5.01902e-06
																																													19	4.95956e-06
																																													20	4.91118e-06
																																													21	4.87242e-06
																																													22	4.84208e-06
																																													23	4.81916e-06
																																													24	4.80282e-06
																																													25	4.79236e-06
																																													26	4.78716e-06
																																													27	4.78672e-06
																																													28	4.79058e-06
																																													29	4.79835e-06
																																													30	4.8097e-06
																																													31	4.82433e-06
																																													32	4.84199e-06
																																													33	4.86245e-06
																																													34	4.88549e-06
																																													35	4.91095e-06
																																													36	4.93866e-06
																																													37	4.96848e-06
																																													38	5.00028e-06
																																													39	5.03394e-06
																																													40	5.06936e-06
																																													41	5.10644e-06
																																													42	5.14511e-06
																																													43	5.18527e-06
																																													44	5.22686e-06
																																													45	5.26981e-06
																																													46	5.31407e-06
																																													47	5.35958e-06
																																													48	5.40629e-06
																																													49	5.45415e-06
																																													50	5.50312e-06
																																													51	5.55317e-06
																																													52	5.60425e-06
																																													53	5.65634e-06
																																													54	5.70939e-06
																																													55	5.76339e-06
																																													56	5.81831e-06
																																													57	5.87411e-06
																																													58	5.93079e-06
																																													59	5.98831e-06
																																													60	6.04666e-06
																																													61	6.10581e-06
																																													62	6.16575e-06
																																													63	6.22647e-06
																																													64	6.28794e-06
																																													65	6.35015e-06
																																													66	6.41309e-06
																																													67	6.47675e-06
																																													68	6.54111e-06
																																													69	6.60616e-06
																																													70	6.6719e-06
																																													71	6.7383e-06
																																													72	6.80536e-06
																																													73	6.87308e-06
																																													74	6.94144e-06
																																													75	7.01043e-06
																																													76	7.08005e-06
																																													77	7.15029e-06
																																													78	7.22114e-06
																																													79	7.2926e-06
																																													80	7.36466e-06
																																													81	7.43731e-06
																																													82	7.51055e-06
																																													83	7.58437e-06
																																													84	7.65876e-06
																																													85	7.73373e-06
																																													86	7.80927e-06
																																													87	7.88537e-06
																																													88	7.96203e-06
																																													89	8.03924e-06
																																													90	8.117e-06
																																													91	8.19531e-06
																																													92	8.27416e-06
																																													93	8.35355e-06
																																													94	8.43348e-06
																																													95	8.51394e-06
																																													96	8.59493e-06
																																													97	8.67644e-06
																																													98	8.75848e-06
																																													99	8.84105e-06
																																													100	8.92413e-06
																																													101	9.00773e-06
																																													102	9.09184e-06
																																													103	9.17646e-06
																																													104	9.26159e-06
																																													105	9.34723e-06
																																													106	9.43338e-06
																																													107	9.52003e-06
																																													108	9.60718e-06
																																													109	9.69483e-06
																																													110	9.78298e-06
																																													111	9.87163e-06
																																													112	9.96077e-06
																																													113	1.00504e-05
																																													114	1.01405e-05
																																													115	1.02311e-05
																																													116	1.03222e-05
																																													117	1.04138e-05
																																													118	1.05059e-05
																																													119	1.05985e-05
																																													120	-3.6593e-06

## Sheet: fig 4b
angle	Normalized strain energy (calculation)											angle	Normalized strain energy (FEM)
°	w=80μm	w=70μm	w=60μm	w=50μm	w=40μm	w=30μm	w=20μm	w=4μm	w=8μm	w=10μm		°	w=80μm	w=70μm	w=60μm	w=50μm	w=40μm	w=30μm	w=20μm	w=10μm	w=8μm	w=4μm
10	0.58602	0.8721	1	1	0.9045	1	1	0.24767	0.03278	0		10	0.77618	0.79389	0.96881	0.94496	1	1	0.89753	0	0	0.06617
20	0.79547	0.95088	0.89223	0.79371	0.88153	0.96545	0.8969	0.04835	0	0.07568		20	0.99095	0.95742	1	0.92287	0.99554	0.81355	0.78044	0.12814	0.10945	0.31901
30	0.35812	0.65762	0.60569	0.61867	0.67178	0.94615	0.89215	0	0.000326664	0.15881		30	0.57185	0.75217	0.90538	0.85806	0.80901	0.61806	0.55447	0.18908	0.0552	0
40	0.11632	0.39229	0.38059	0.4862	0.64304	0.91584	0.83082	0.09966	0.03163	0.23449		40	0.40736	0.37727	0.67091	0.56941	0.43876	0.64627	0.51733	0.20919	0.05194	0.07411
45	0.09064	0.39402	0.31865	0.38635	0.57532	0.74165	0.82375	0.06795	0.13167	0.21712		45	0	0.17036	0.09023	0.41555	0.57824	0.34202	0.53152	0.26445	0.32458	0.44372
50	0	0	0	0.08833	0.55922	0.67875	0.83666	0.04835	0.17499	0.2928		50	0.4653	0	0	0.18581	0.42904	0.19044	0.55063	0.15332	0.39514	0.4831
60	0.4252	0.16311	0.03269	0	0	0.52306	0.38632	0.31661	0.08452	0.33375		60	0.73558	0.41807	0.20682	0	0	0.15827	0.53969	0.20973	0.38038	0.41855
70	0.75972	0.73904	0.56884	0.53955	0.32331	0	0	0.50169	0.39751	0.50868		70	0.92445	0.9945	0.48523	0.42859	0.22089	0	0	0.39515	0.69554	0.64973
80	1	1	0.92555	0.7327	1	0.63561	0.25105	1	1	1		80	1	1	0.73712	1	0.65474	0.97971	1	1	1	1
--

## Sheet: fig 4c
angle	w=4μm	w=8μm	w=10μm	w=20μm	w=30μm	w=40μm	w=50μm	w=60μm	w=70μm	w=80μm
10	0.77618	0.79389	0.96881	0.94496	1	1	0.89753	0	0	0.06617	Normalized strain energy
20	0.99095	0.95742	1	0.92287	0.99554	0.81355	0.78044	0.12814	0.10945	0.31901
30	0.57185	0.75217	0.90538	0.85806	0.80901	0.61806	0.55447	0.18908	0.0552	0
40	0.40736	0.37727	0.67091	0.56941	0.43876	0.64627	0.51733	0.20919	0.05194	0.07411
45	0	0.17036	0.09023	0.41555	0.57824	0.34202	0.53152	0.26445	0.32458	0.44372
50	0.4653	0	0	0.18581	0.42904	0.19044	0.55063	0.15332	0.39514	0.4831
60	0.73558	0.41807	0.20682	0	0	0.15827	0.53969	0.20973	0.38038	0.41855
70	0.92445	0.9945	0.48523	0.42859	0.22089	0	0	0.39515	0.69554	0.64973
80	1	1	0.73712	1	0.65474	0.97971	1	1	1	1
	L = 20μm	20	20	20	20		25	25	25	25	25		30	30	30	30	30		35	35	35	35	35		40	40	40	40	40		45	45	45	45	45		50	50	50	50	50		55	55	55	55	55		60
W=2μm	1	0	0	0	0		1	0	0	0	0		1	0	0	0	0		1	0	0	0	0		1	0	0	0	0		1	0	0	0	0		1	0	0	0	0		1	0	0	0	0		1
W=4μm	1	0	0	0	0		1	0	0	0	0		1	0	0	0	0		1	0	0	0	0		1	0	0	0	0		1	0	0	0	0		1	0	0	0	0		1	0	0	0	0		1
W=6μm	1	0	0	0	0		1	0	0	0	0		1	0	0	0	0		1	0	0	0	0		1	0	0	0	0		1	0	0	0	0		1	0	0	0	0		1	0	0	0	0		0.969697
W=8μm	1	0	0	0	0		1	0	0	0	0		0.972222	0.0277778	0	0	0		1	0	0	0	0		1	0	0	0	0		0.966667	0.0333333	0	0	0		1	0	0	0	0		1	0	0	0	0		0.939394
W=10μm	1	0	0	0	0		1	0	0	0	0		1	0	0	0	0		1	0	0	0	0		0.448276	0.413793	0.137931	0	0		0.733333	0.233333	0.0333333	0	0		0.533333	0.433333	0.0333333	0	0		0.5	0.5	0	0	0		0.0909091
W=12μm	1	0	0	0	0		1	0	0	0	0		1	0	0	0	0		1	0	0	0	0		0.275862	0.586207	0.137931	0	0		0.266667	0.666667	0.0666667	0	0		0.233333	0.7	0.0666667	0	0		0.166667	0.633333	0.2	0	0		0.181818
W=14μm	0.333333	0	0.0833333	0	0.583333		1	0	0	0	0		0.972222	0.0277778	0	0	0		0.944444	0.0277778	0.0277778	0	0		0.0344828	0.689655	0.275862	0	0		0	0.566667	0.433333	0	0		0	0.633333	0.366667	0	0		0.0666667	0.6	0.333333	0	0		0
W=16μm	0.333333	0	0.0555556	0	0.611111		0.972222	0.0277778	0	0	0		1	0	0	0	0		1	0	0	0	0		0	0.413793	0.586207	0	0		0	0.333333	0.666667	0	0		0	0.533333	0.466667	0	0		0	0.633333	0.366667	0	0		0
W=18μm	0.305556	0	0.0277778	0	0.666667		0.944444	0	0.0555556	0	0		0.972222	0	0.0277778	0	0		0.916667	0	0.0833333	0	0		0	0.344828	0.655172	0	0		0	0	1	0	0		0	0.0333333	0.966667	0	0		0	0.1	0.9	0	0		0
W=20μm	0.333333	0	0	0	0.666667		0.888889	0	0.111111	0	0		0.916667	0	0.0833333	0	0		0.583333	0	0.416667	0	0		0	0.344828	0.655172	0	0		0	0	1	0	0		0	0	1	0	0		0	0	1	0	0		0
W=22μm	0.277778	0	0.0555556	0	0.666667		0.694444	0.0277778	0.277778	0	0		0.555556	0	0.333333	0.0555556	0		0.5	0	0.277778	0.0833333	0.138889		0	0.344828	0.655172	0	0		0	0	1	0	0		0	0	1	0	0		0	0	1	0	0		0
W=24μm	0.305556	0	0.0277778	0	0.666667		0.694444	0	0.305556	0	0		0.527778	0	0.333333	0.138889	0		0.222222	0	0.388889	0.111111	0.277778		0	0.344828	0.655172	0	0		0	0	1	0	0		0	0	1	0	0		0	0	1	0	0		0
W=26μm	0.277778	0	0.0555556	0	0.666667		0.75	0	0.25	0	0		0.527778	0	0.388889	0.0833333	0		0.166667	0	0.25	0.138889	0.416667		0	0.344828	0.655172	0	0		0	0	1	0	0		0	0	1	0	0		0	0	1	0	0		0
W=28μm	0.305556	0	0.0277778	0	0.666667		0.75	0	0.25	0	0		0.222222	0	0.305556	0.194444	0.277778		0.166667	0	0.305556	0.111111	0.416667		0	0.344828	0.551724	0.103448	0		0	0	1	0	0		0	0	1	0	0		0	0	1	0	0		0
W=30μm	0.305556	0	0.0277778	0	0.666667		0.611111	0	0.194444	0.0277778	0.166667		0	0	0.305556	0.305556	0.361111		0.222222	0	0.305556	0.166667	0.305556		0	0.344828	0.0689655	0.586207	0		0	0	1	0	0		0	0	0.966667	0.0333333	0		0	0	1	0	0		0
W=32μm	0	0	0	0.0277778	0.972222		0	0	0.194444	0.194444	0.611111		0	0	0.305556	0.138889	0.527778		0	0	0.25	0.333333	0.416667		0	0.275862	0.0689655	0.655172	0		0	0	0.666667	0.333333	0		0	0	1	0	0		0	0	1	0	0		0
W=34μm	0	0	0	0.0277778	0.972222		0	0	0.0277778	0.138889	0.833333		0	0	0.305556	0.194444	0.5		0	0	0.305556	0.333333	0.361111		0	0.137931	0.206897	0.655172	0		0	0	0.0666667	0.933333	0		0	0	0.466667	0.533333	0		0	0	1	0	0		0
W=36μm	0	0	0	0.0277778	0.972222		0	0	0.0833333	0.166667	0.75		0	0	0.166667	0.25	0.583333		0	0	0.277778	0.166667	0.555556		0	0.137931	0.241379	0.62069	0		0	0	0.0333333	0.966667	0		0	0	0.4	0.6	0		0	0	0.933333	0.0666667	0		0
W=38μm	0	0	0	0	1		0	0	0	0.0833333	0.916667		0	0	0.222222	0.333333	0.416667		0	0	0.222222	0.111111	0.666667		0	0.0344828	0.310345	0.655172	0		0	0	0.333333	0.666667	0		0	0	0.366667	0.633333	0		0	0	0.566667	0.433333	0		0
W=40μm	0	0	0	0	1		0	0	0	0.138889	0.861111		0	0	0.111111	0.222222	0.666667		0	0	0.138889	0.166667	0.694444		0	0	0.344828	0.655172	0		0	0	0	1	0		0	0	0.0666667	0.933333	0		0	0	0.3	0.7	0		0
W=42μm	0	0	0	0	1		0	0	0	0.111111	0.888889		0	0	0.138889	0.277778	0.583333		0	0	0.0555556	0.277778	0.666667		0	0	0.344828	0.655172	0		0	0	0.3	0.7	0		0	0	0.0333333	0.966667	0		0	0	0.2	0.8	0		0
W=44μm	0	0	0	0	1		0	0	0	0.0277778	0.972222		0	0	0.0277778	0.277778	0.694444		0	0	0.138889	0.25	0.611111		0	0	0.344828	0.655172	0		0	0	0	0.933333	0.0666667		0	0	0.0333333	0.966667	0		0	0	0.1	0.9	0		0
W=46μm	0	0	0	0	1		0	0	0	0.0277778	0.972222		0	0	0	0.222222	0.777778		0	0	0.111111	0.222222	0.666667		0	0	0.0344828	0.931034	0.0344828		0	0	0	1	0		0	0	0.0666667	0.933333	0		0	0	0.166667	0.833333	0		0
W=48μm	0	0	0	0	1		0	0	0	0	1		0	0	0	0.25	0.75		0	0	0.0555556	0.0833333	0.861111		0	0	0	0.655172	0.344828		0	0	0	0.966667	0.0333333		0	0	0	1	0		0	0	0	1	0		0
W=50μm	0	0	0	0	1		0	0	0	0	1		0	0	0	0.138889	0.861111		0	0	0	0.222222	0.777778		0	0	0	0.37931	0.62069		0	0	0	0.966667	0.0333333		0	0	0.0333333	0.966667	0		0	0	0.1	0.9	0		0
W=52μm	0	0	0	0	1		0	0	0	0	1		0	0	0	0.0833333	0.916667		0	0	0	0.0833333	0.916667		0	0	0	0.310345	0.689655		0	0	0	0.966667	0.0333333		0	0	0	1	0		0	0	0	1	0		0
W=54μm	0	0	0	0	1		0	0	0	0	1		0	0	0	0.0555556	0.944444		0	0	0	0.0277778	0.972222		0	0	0	0.103448	0.896552		0	0	0	0.933333	0.0666667		0	0	0	1	0		0	0	0	1	0		0
W=56μm	0	0	0	0	1		0	0	0	0	1		0	0	0	0.0555556	0.944444		0	0	0	0.0277778	0.972222		0	0	0	0.0344828	0.965517		0	0	0	0.6	0.4		0	0	0	1	0		0	0	0.0333333	0.966667	0		0
W=58μm	0	0	0	0	1		0	0	0	0	1		0	0	0	0.0555556	0.944444		0	0	0	0.0555556	0.944444		0	0	0	0.0344828	0.965517		0	0	0	0.566667	0.433333		0	0	0	0.966667	0.0333333		0	0	0	1	0		0
W=60μm	0	0	0	0	1		0	0	0	0	1		0	0	0	0.0555556	0.944444		0	0	0	0	1		0	0	0	0.0344828	0.965517		0	0	0	0.266667	0.733333		0	0	0	0.866667	0.133333		0	0	0	1	0		0
W=62μm	0	0	0	0	1		0	0	0	0	1		0	0	0	0.0277778	0.972222		0	0	0	0	1		0	0	0	0.0344828	0.965517		0	0	0	0.266667	0.733333		0	0	0	0.566667	0.433333		0	0	0	1	0		0
W=64μm	0	0	0	0	1		0	0	0	0	1		0	0	0	0	1		0	0	0	0.0277778	0.972222		0	0	0	0.0344828	0.965517		0	0	0	0.1	0.9		0	0	0	0.3	0.7		0	0	0	0.866667	0.133333		0
W=66μm	0	0	0	0	1		0	0	0	0	1		0	0	0	0	1		0	0	0	0	1		0	0	0	0	1		0	0	0	0.1	0.9		0	0	0	0.3	0.7		0	0	0	0.933333	0.0666667		0
W=68μm	0	0	0	0	1		0	0	0	0	1		0	0	0	0	1		0	0	0	0	1		0	0	0	0	1		0	0	0	0	1		0	0	0	0.266667	0.733333		0	0	0	0.766667	0.233333		0
W=70μm	0	0	0	0	1		0	0	0	0	1		0	0	0	0	1		0	0	0	0	1		0	0	0	0	1		0	0	0	0.0333333	0.966667		0	0	0	0.166667	0.833333		0	0	0	0.466667	0.533333		0
W=72μm	0	0	0	0	1		0	0	0	0	1		0	0	0	0	1		0	0	0	0	1		0	0	0	0.0344828	0.965517		0	0	0	0.0333333	0.966667		0	0	0	0.0666667	0.933333		0	0	0	0.4	0.6		0
W=74μm	0	0	0	0	1		0	0	0	0	1		0	0	0	0	1		0	0	0	0	1		0	0	0	0	1		0	0	0	0.0333333	0.966667		0	0	0	0	1		0	0	0	0.2	0.8		0
W=76μm	0	0	0	0	1		0	0	0	0	1		0	0	0	0	1		0	0	0	0	1		0	0	0	0	1		0	0	0	0.0333333	0.966667		0	0	0	0.0666667	0.933333		0	0	0	0.266667	0.733333		0
W=78μm	0	0	0	0	1		0	0	0	0	1		0	0	0	0	1		0	0	0	0	1		0	0	0	0	1		0	0	0	0	1		0	0	0	0.0666667	0.933333		0	0	0	0.166667	0.833333		0
W=80μm	0	0	0	0	1		0	0	0	0	1		0	0	0	0	1		0	0	0	0	1		0	0	0	0	1		0	0	0	0.0333333	0.966667		0	0	0	0.0333333	0.966667		0	0	0	0.1	0.9		0
[truncated: 23 more columns]

## Sheet: fig 4e,f
time	α					α
a.u.	°					°
	40FEM	4FEM	10FEM	20FEM	60FEM	4Exp	10Exp	20Exp	40Exp	60Exp
0	0	0	0	0	0	0	0	0	0	0
5	3.732	5.037	54.172	5.376	6.489	--	77.56	9.659	2.862	56.821
10	5.913	7.101	70.186	12.215	14.162	--	75.43	23.629	7.431	77.863
15	7.489	10.919	73.121	28.508	15.927	--	76.15	28.926	9.462	76.908
20	8.7	16.22	75.269	28.146	15.724	--	76.53	42.954	11.04	72.121
25	16.2	15.88	76.541	23.919	16.368	--	74.74	53.746	11.56	69.376
30	25	15.759	77.704	28.111	21.646	36.869	70.82	60.018	14.036	64.68
35	31.818	15.542	75.513	30.852	26.77	--	71.8	61.011	17.65	61.735
40	38.806	16.185	77.07	36.286	32.851	--	73.17	63.178	19.983	58.945
45	43.848	17.219	77.547	37.349	38.909	--	72.37	64.163	21.124	55.049
50	47.694	16.966	77.805	38.867	42.382	32.735	71.24	64.604	24.443	52.253
55	50.949	18.476	77.497	40.979	46.642	--	75.027	66.149	22.249	48.596
60	54.498	19.983	78.201	42.316	48.541	--	75.664	66.879	22.036	46.259
65	59.015	22.429	78.003	45.78	50.63	36.027	76.86	66.097	26.003	45.299
70	59.558	22.52	77.578	50.032	51.571	--	74.219	66.405	30.52	46.808
75	60.14	24.179	77.653	53.159	51.321	--	75.191	64.855	32.005	45.296
80	60.048	26.408	77.497	56.869	51.89	--	74.797	64.23	35.706	46.206
85	60.63	30.183	78.43	57.283	51.473	34.695	74.475	61.144	45	45.89
90	61.146	31.504	78.69	58.659	51.774	--	75.529	57.689	52.523	44.427
95	61.509	31.862	78.558	58.614	51.679	--	74.31	56.445	61.294	42.776
100	63.019	34.911	77.872	63.657	52.867	26.565	71.365	56.048	64.397	40.971

## Sheet: fig 6d
Power	Photocurrent	R	power	Photocurrent	R	power	Photocurrent	R	power	Photocurrent	R	power	Photocurrent	R	power	Photocurrent	R
μW	A	A/W		A			A			A			A			A
arch	arch	arch	helix	helix	helix	ring	ring	ring	taper	taper	taper	tube	tube	tube	planar	planar	planar
0.03314	2.757e-10	0.00832	0.0145	5.833e-10	0.04023	0.00414	4.4e-12	0.00106	0.01243	3.63e-11	0.00292	0.03107	3e-11	0.000965464	0.183	7.61e-09	0.04158
0.98528	4.619e-10	0.000468799	0.43106	6.453e-10	0.0015	0.12316	7.2e-12	5.84603e-05	0.36948	2.519e-10	0.000681766	0.9237	8e-11	8.66078e-05	5.44
1.78039	6.176e-10	0.00034689	0.77892	7.659e-10	0.000983282	0.22255	1.04e-11	4.67312e-05	0.66765	3.795e-10	0.000568414	1.66912	3e-11	1.79736e-05	9.83	7.74e-09	0.000787386
2.71315	8.243e-10	0.000303816	1.187	7.942e-10	0.000669079	0.33914	3.09e-11	9.11117e-05	1.01743	4.003e-10	0.000393441	2.54358	2.5e-10	9.82866e-05	14.98	1.118e-08	0.000746328
3.84695	8.469e-10	0.000220148	1.68304	9.23e-10	0.000548411	0.48087	3.69e-11	7.6736e-05	1.44261	5.087e-10	0.000352625	3.60652	2.4e-10	6.65461e-05	21.24	1.523e-08	0.000717043
4.62576	9.534e-10	0.000206106	2.02377			0.57822	4.09e-11	7.07343e-05	1.73466	5.97e-10	0.000344159	4.33665	2.5e-10	5.76481e-05	25.54	1.644e-08	0.000643696
5.38646	1.0609e-09	0.000196957	2.35658	9.445e-10	0.000400793	0.67331	5.18e-11	7.69336e-05	2.01992	6.143e-10	0.00030412	5.04981	5.7e-10	0.000112876	29.74	1.676e-08	0.000563551
6.31922	1.0663e-09	0.000168739	2.76466	1.039e-09	0.000375815	0.7899	5.69e-11	7.20342e-05	2.36971	8.04e-10	0.000339282	5.92427	8.1e-10	0.000136726	34.89	1.973e-08	0.000565492
7.1415	1.1675e-09	0.000163481	3.12441	1.0762e-09	0.00034445	0.89269	5.4e-11	6.04915e-05	2.67806	1.1342e-09	0.000423515	6.69516	1.99e-09	0.00029723	39.43	5.466e-08	0.00139

## Sheet: fig 6e
Time	Current	Current	Current	Current	Current	Normalized Current	Normalized Current	Normalized Current	Normalized Current	Normalized Current
s	A	A	A	A	A
	arch	helix	ring	taper	tube	arch	helix	ring	taper	tube
0.02384	3.924e-10	4.529e-10	4.161e-10	5.067e-10	4.886e-10	0.90538	0.90312	0.98638	0.92401	0.912
0.05346	3.964e-10	4.572e-10	4.115e-10	5.015e-10	4.885e-10	0.94522	0.94792	0.93417	0.8908	0.91111
0.07706	3.97e-10	4.517e-10	4.043e-10	5.029e-10	4.88e-10	0.9512	0.89063	0.85244	0.89974	0.90667
0.10115	3.932e-10	4.514e-10	4.01e-10	5.042e-10	4.874e-10	0.91335	0.8875	0.81498	0.90805	0.90133
0.12476	3.904e-10	4.492e-10	4.084e-10	5.039e-10	4.858e-10	0.88546	0.86458	0.89898	0.90613	0.88711
0.14842	3.881e-10	4.552e-10	4.136e-10	5.006e-10	4.879e-10	0.86255	0.92708	0.958	0.88506	0.90578
0.17199	3.926e-10	4.608e-10	4.102e-10	5.009e-10	4.878e-10	0.90737	0.98542	0.91941	0.88697	0.90489
0.19561	3.935e-10	4.547e-10	4.044e-10	4.968e-10	4.892e-10	0.91633	0.92188	0.85358	0.86079	0.91733
0.21948	3.924e-10	4.483e-10	4.096e-10	5.052e-10	4.875e-10	0.90538	0.85521	0.9126	0.91443	0.90222
0.24309	3.888e-10	4.513e-10	4.093e-10	5.084e-10	4.011e-10	0.86952	0.88646	0.90919	0.93487	0.13422
0.26775	3.335e-10	3.773e-10	3.433e-10	4.247e-10	3.951e-10	0.31873	0.11563	0.16005	0.40038	0.08089
0.29133	3.237e-10	3.756e-10	3.372e-10	3.751e-10	3.954e-10	0.22112	0.09792	0.09081	0.08365	0.08356
0.31495	3.25e-10	3.735e-10	3.365e-10	3.692e-10	3.942e-10	0.23406	0.07604	0.08286	0.04598	0.07289
0.33851	3.25e-10	3.756e-10	3.443e-10	3.699e-10	3.969e-10	0.23406	0.09792	0.1714	0.05045	0.09689
0.36222	3.208e-10	3.797e-10	3.459e-10	3.716e-10	3.967e-10	0.19223	0.14063	0.18956	0.0613	0.09511
0.38583	3.176e-10	3.801e-10	3.503e-10	3.751e-10	3.961e-10	0.16036	0.14479	0.2395	0.08365	0.08978
0.40943	3.212e-10	3.774e-10	3.409e-10	3.679e-10	3.962e-10	0.19622	0.11667	0.1328	0.03768	0.09067
0.43307	3.247e-10	3.745e-10	3.364e-10	3.674e-10	3.961e-10	0.23108	0.08646	0.08173	0.03448	0.08978
0.45666	3.261e-10	3.769e-10	3.399e-10	3.711e-10	3.979e-10	0.24502	0.11146	0.12145	0.05811	0.10578
0.48103	3.193e-10	3.773e-10	3.47e-10	3.797e-10	3.951e-10	0.17729	0.11563	0.20204	0.11303	0.08089
0.50463	3.262e-10	3.787e-10	3.504e-10	3.795e-10	3.951e-10	0.24602	0.13021	0.24064	0.11175	0.08089
0.52986	3.241e-10	3.77e-10	3.41e-10	3.748e-10	3.952e-10	0.2251	0.1125	0.13394	0.08174	0.08178
0.58281	3.202e-10	3.724e-10	3.425e-10	3.698e-10	3.958e-10	0.18625	0.06458	0.15096	0.04981	0.08711
0.60655	3.212e-10	3.741e-10	3.354e-10	3.734e-10	3.946e-10	0.19622	0.08229	0.07037	0.0728	0.07644
0.63017	3.238e-10	3.782e-10	3.457e-10	3.753e-10	3.962e-10	0.22211	0.125	0.18729	0.08493	0.09067
0.65595	3.255e-10	3.79e-10	3.474e-10	3.752e-10	3.962e-10	0.23904	0.13333	0.20658	0.08429	0.09067
0.67959	3.242e-10	3.76e-10	3.393e-10	3.713e-10	3.947e-10	0.2261	0.10208	0.11464	0.05939	0.07733
0.70378	3.175e-10	3.763e-10	3.339e-10	3.693e-10	3.969e-10	0.15936	0.10521	0.05335	0.04662	0.09689
0.72737	3.203e-10	3.729e-10	3.408e-10	3.731e-10	3.959e-10	0.18725	0.06979	0.13167	0.07088	0.088
0.75115	3.231e-10	3.776e-10	3.456e-10	3.752e-10	3.966e-10	0.21514	0.11875	0.18615	0.08429	0.09422
0.77474	3.255e-10	3.76e-10	3.464e-10	3.734e-10	3.951e-10	0.23904	0.10208	0.19523	0.0728	0.08089
0.79833	3.234e-10	3.741e-10	3.385e-10	3.719e-10	3.967e-10	0.21813	0.08229	0.10556	0.06322	0.09511
0.82195	3.216e-10	3.726e-10	3.355e-10	3.696e-10	3.963e-10	0.2002	0.06667	0.07151	0.04853	0.09156
0.84557	3.141e-10	3.766e-10	3.37e-10	3.691e-10	3.964e-10	0.1255	0.10833	0.08854	0.04534	0.09244
0.86965	3.206e-10	3.741e-10	3.452e-10	3.73e-10	3.954e-10	0.19024	0.08229	0.18161	0.07024	0.08356
0.89407	3.296e-10	3.773e-10	3.506e-10	3.706e-10	3.955e-10	0.27988	0.11563	0.24291	0.05492	0.08444
0.91769	3.226e-10	3.754e-10	3.427e-10	3.713e-10	3.966e-10	0.21016	0.09583	0.15323	0.05939	0.09422
0.94234	3.21e-10	3.727e-10	3.366e-10	3.683e-10	3.974e-10	0.19422	0.06771	0.084	0.04023	0.10133
0.96596	3.154e-10	3.748e-10	3.418e-10	3.693e-10	3.968e-10	0.13845	0.08958	0.14302	0.04662	0.096
0.98987	3.22e-10	3.765e-10	3.456e-10	3.743e-10	3.955e-10	0.20418	0.10729	0.18615	0.07854	0.08444
1.01343	3.256e-10	3.77e-10	3.475e-10	3.711e-10	3.958e-10	0.24004	0.1125	0.20772	0.05811	0.08711
1.03704	3.218e-10	3.745e-10	3.454e-10	3.691e-10	3.963e-10	0.20219	0.08646	0.18388	0.04534	0.09156
1.08496	3.181e-10	3.764e-10	3.387e-10	3.726e-10	3.994e-10	0.16534	0.10625	0.10783	0.06769	0.11911
1.10855	3.18e-10	3.729e-10	3.349e-10	3.746e-10	3.967e-10	0.16434	0.06979	0.0647	0.08046	0.09511
1.1324	3.236e-10	3.766e-10	3.408e-10	3.743e-10	3.969e-10	0.22012	0.10833	0.13167	0.07854	0.09689
1.15602	3.262e-10	3.786e-10	3.467e-10	3.705e-10	3.968e-10	0.24602	0.12917	0.19864	0.05428	0.096
1.17986	3.223e-10	3.787e-10	3.454e-10	3.705e-10	3.968e-10	0.20717	0.13021	0.18388	0.05428	0.096
1.20434	3.196e-10	3.754e-10	3.413e-10	3.67e-10	3.964e-10	0.18028	0.09583	0.13734	0.03193	0.09244
1.22792	3.191e-10	3.744e-10	3.497e-10	3.747e-10	3.961e-10	0.1753	0.08542	0.23269	0.0811	0.08978
1.25241	3.24e-10	3.76e-10	3.423e-10	3.753e-10	3.923e-10	0.2241	0.10208	0.14869	0.08493	0.056
1.27599	3.28e-10	3.756e-10	3.349e-10	3.718e-10	3.947e-10	0.26394	0.09792	0.0647	0.06258	0.07733
1.29961	3.272e-10	3.713e-10	3.433e-10	3.716e-10	3.962e-10	0.25598	0.05313	0.16005	0.0613	0.09067
1.32333	3.211e-10	3.72e-10	3.479e-10	3.695e-10	3.951e-10	0.19522	0.06042	0.21226	0.04789	0.08089
1.34693	3.198e-10	3.762e-10	3.427e-10	3.733e-10	4.221e-10	0.18227	0.10417	0.15323	0.07216	0.32089
1.37163	3.538e-10	4.336e-10	4e-10	3.743e-10	4.93e-10	0.52092	0.70208	0.80363	0.07854	0.95111
1.39523	3.974e-10	4.561e-10	4.015e-10	5.17e-10	4.921e-10	0.95518	0.93646	0.82066	0.98978	0.94311
1.41885	3.989e-10	4.522e-10	4.077e-10	5.082e-10	4.906e-10	0.97012	0.89583	0.89103	0.93359	0.92978
1.44248	3.916e-10	4.557e-10	4.144e-10	5.054e-10	4.917e-10	0.89741	0.93229	0.96708	0.91571	0.93956
1.46608	3.9e-10	4.568e-10	4.153e-10	5.073e-10	4.895e-10	0.88147	0.94375	0.9773	0.92784	0.92
1.48971	3.871e-10	4.567e-10	4.067e-10	5.093e-10	4.912e-10	0.85259	0.94271	0.87968	0.94061	0.93511
1.51327	3.94e-10	4.543e-10	4.013e-10	5.058e-10	4.891e-10	0.92131	0.91771	0.81839	0.91826	0.91644
1.53689	3.895e-10	4.522e-10	4.052e-10	5.066e-10	4.889e-10	0.87649	0.89583	0.86266	0.92337	0.91467
1.58687	3.906e-10	4.466e-10	4.085e-10	5.089e-10	4.881e-10	0.88745	0.8375	0.90011	0.93806	0.90756
1.61047	3.92e-10	4.542e-10	4.173e-10	5.121e-10	4.897e-10	0.90139	0.91667	1	0.95849	0.92178
1.63484	3.976e-10	4.54e-10	4.113e-10	5.073e-10	4.899e-10	0.95717	0.91458	0.9319	0.92784	0.92356
1.65845	3.935e-10	4.535e-10	4.042e-10	5.021e-10	4.904e-10	0.91633	0.90938	0.85131	0.89464	0.928
1.68385	3.898e-10	4.541e-10	4.041e-10	5.04e-10	4.897e-10	0.87948	0.91563	0.85017	0.90677	0.92178
1.70741	3.85e-10	4.517e-10	4.117e-10	5.064e-10	4.891e-10	0.83167	0.89063	0.93644	0.92209	0.91644
1.73111	3.928e-10	4.538e-10	4.113e-10	5.086e-10	4.909e-10	0.90936	0.9125	0.9319	0.93614	0.93244
1.75548	3.958e-10	4.56e-10	4.067e-10	5.055e-10	4.898e-10	0.93924	0.93542	0.87968	0.91635	0.92267
1.77932	3.921e-10	4.519e-10	3.989e-10	5.046e-10	4.894e-10	0.90239	0.89271	0.79115	0.9106	0.91911
1.80294	3.914e-10	4.501e-10	4.088e-10	4.99e-10	4.887e-10	0.89542	0.87396	0.90352	0.87484	0.91289
1.82762	3.878e-10	4.539e-10	4.125e-10	5.058e-10	4.895e-10	0.85956	0.91354	0.94552	0.91826	0.92
1.85125	3.914e-10	4.516e-10	4.114e-10	5.08e-10	4.834e-10	0.89542	0.88958	0.93303	0.93231	0.86578
1.87485	3.974e-10	4.51e-10	4.045e-10	5.083e-10	4.891e-10	0.95518	0.88333	0.85471	0.93423	0.91644
1.89844	4.008e-10	4.494e-10	4.008e-10	5.037e-10	4.876e-10	0.98904	0.86667	0.81271	0.90485	0.90311
1.92204	3.918e-10	4.512e-10	4.077e-10	5.011e-10	4.852e-10	0.8994	0.88542	0.89103	0.88825	0.88178
1.94581	3.87e-10	4.54e-10	4.101e-10	5.038e-10	4.884e-10	0.85159	0.91458	0.91827	0.90549	0.91022
1.96943	3.895e-10	4.568e-10	4.109e-10	5.059e-10	4.886e-10	0.87649	0.94375	0.92736	0.9189	0.912
1.99348	3.935e-10	4.523e-10	4.044e-10	5.04e-10	4.854e-10	0.91633	0.89688	0.85358	0.90677	0.88356
2.01706	3.902e-10	4.504e-10	4.035e-10	5.015e-10	4.87e-10	0.88347	0.87708	0.84336	0.8908	0.89778
2.04067	3.874e-10	4.515e-10	4.04e-10	5.049e-10	4.89e-10	0.85558	0.88854	0.84904	0.91252	0.91556
2.08945	3.862e-10	4.529e-10	4.112e-10	5.074e-10	4.87e-10	0.84363	0.90312	0.93076	0.92848	0.89778
2.11305	3.963e-10	4.552e-10	4.153e-10	5.09e-10	4.876e-10	0.94422	0.92708	0.9773	0.9387	0.90311
2.13673	3.962e-10	4.522e-10	4.096e-10	5.033e-10	4.878e-10	0.94323	0.89583	0.9126	0.9023	0.90489
2.16033	3.932e-10	4.487e-10	4.036e-10	5.025e-10	4.872e-10	0.91335	0.85938	0.84449	0.89719	0.89956
2.18396	3.902e-10	4.456e-10	4.061e-10	5.05e-10	4.862e-10	0.88347	0.82708	0.87287	0.91315	0.89067
2.20806	3.875e-10	4.518e-10	4.075e-10	5.104e-10	4.872e-10	0.85657	0.89167	0.88876	0.94764	0.89956
2.23168	3.933e-10	4.547e-10	4.074e-10	5.058e-10	4.865e-10	0.91434	0.92188	0.88763	0.91826	0.89333
2.25607	3.988e-10	4.551e-10	4.003e-10	5.05e-10	4.877e-10	0.96912	0.92604	0.80704	0.91315	0.904
2.27968	3.935e-10	4.519e-10	3.999e-10	5.038e-10	4.887e-10	0.91633	0.89271	0.8025	0.90549	0.91289
2.30327	3.881e-10	4.485e-10	4.076e-10	5.061e-10	4.863e-10	0.86255	0.85729	0.8899	0.92018	0.89156
2.32772	3.916e-10	4.534e-10	4.146e-10	5.097e-10	4.852e-10	0.89741	0.90833	0.96935	0.94317	0.88178
2.35131	3.915e-10	4.578e-10	4.077e-10	5.054e-10	4.872e-10	0.89641	0.95417	0.89103	0.91571	0.89956
2.37493	3.935e-10	4.521e-10	4.051e-10	5.008e-10	4.878e-10	0.91633	0.89479	0.86152	0.88633	0.90489
2.3988	3.927e-10	4.495e-10	3.984e-10	4.929e-10	4.876e-10	0.90837	0.86771	0.78547	0.83589	0.90311
2.42239	3.899e-10	4.49e-10	4.047e-10	5.02e-10	4.88e-10	0.88048	0.8625	0.85698	0.894	0.90667
2.44807	3.892e-10	4.511e-10	4.113e-10	5.06e-10	4.882e-10	0.87351	0.88438	0.9319	0.91954	0.90844
2.47165	3.932e-10	4.525e-10	4.137e-10	5.071e-10	3.987e-10	0.91335	0.89896	0.95914	0.92656	0.11289
2.49527	3.256e-10	3.773e-10	3.387e-10	3.701e-10	3.957e-10	0.24004	0.11563	0.10783	0.05172	0.08622
2.51896	3.213e-10	3.747e-10	3.313e-10	3.7e-10	3.958e-10	0.19721	0.08854	0.02384	0.05109	0.08711
2.54256	3.184e-10	3.724e-10	3.391e-10	3.773e-10	3.971e-10	0.16833	0.06458	0.11237	0.0977	0.09867
2.59068	3.229e-10	3.737e-10	3.433e-10	3.818e-10	3.962e-10	0.21315	0.07813	0.16005	0.12644	0.09067
2.6143	3.256e-10	3.773e-10	3.51e-10	3.743e-10	3.952e-10	0.24004	0.11563	0.24745	0.07854	0.08178
2.6379	3.27e-10	3.783e-10	3.408e-10	3.714e-10	3.962e-10	0.25398	0.12604	0.13167	0.06003	0.09067
2.66164	3.221e-10	3.751e-10	3.362e-10	3.689e-10	3.974e-10	0.20518	0.09271	0.07946	0.04406	0.10133
2.68533	3.185e-10	3.77e-10	3.369e-10	3.737e-10	3.992e-10	0.16932	0.1125	0.0874	0.07471	0.11733
2.70903	3.171e-10	3.734e-10	3.452e-10	3.772e-10	3.976e-10	0.15538	0.075	0.18161	0.09706	0.10311
2.73266	3.232e-10	3.768e-10	3.39e-10	3.76e-10	3.962e-10	0.21614	0.11042	0.11124	0.0894	0.09067
2.7568	3.261e-10	3.776e-10	3.398e-10	3.703e-10	3.949e-10	0.24502	0.11875	0.12032	0.053	0.07911
2.78047	3.219e-10	3.738e-10	3.441e-10	3.697e-10	3.961e-10	0.20319	0.07917	0.16913	0.04917	0.08978
2.80407	3.196e-10	3.77e-10	3.466e-10	3.691e-10	3.948e-10	0.18028	0.1125	0.1975	0.04534	0.07822
2.82889	3.177e-10	3.794e-10	3.436e-10	3.744e-10	3.967e-10	0.16135	0.1375	0.16345	0.07918	0.09511
2.8525	3.229e-10	3.758e-10	3.389e-10	3.756e-10	3.927e-10	0.21315	0.1	0.1101	0.08685	0.05956
2.8761	3.254e-10	3.754e-10	3.344e-10	3.732e-10	3.955e-10	0.23805	0.09583	0.05902	0.07152	0.08444
2.89968	3.317e-10	3.72e-10	3.425e-10	3.715e-10	3.949e-10	0.3008	0.06042	0.15096	0.06066	0.07911
2.92328	3.211e-10	3.747e-10	3.51e-10	3.714e-10	3.965e-10	0.19522	0.08854	0.24745	0.06003	0.09333
2.94689	3.179e-10	3.779e-10	3.413e-10	3.724e-10	3.967e-10	0.16335	0.12187	0.13734	0.06641	0.09511
2.97116	3.225e-10	3.767e-10	3.373e-10	3.764e-10	3.971e-10	0.20916	0.10938	0.09194	0.09195	0.09867
2.99478	3.252e-10	3.755e-10	3.362e-10	3.677e-10	3.965e-10	0.23606	0.09688	0.07946	0.0364	0.09333
3.01934	3.197e-10	3.722e-10	3.432e-10	3.725e-10	3.965e-10	0.18127	0.0625	0.15891	0.06705	0.09333
3.04296	3.19e-10	3.759e-10	3.498e-10	3.763e-10	3.983e-10	0.1743	0.10104	0.23383	0.09132	0.10933
3.09236	3.235e-10	3.76e-10	3.441e-10	3.728e-10	3.957e-10	0.21912	0.10208	0.16913	0.06897	0.08622
3.11596	3.248e-10	3.796e-10	3.362e-10	3.719e-10	3.972e-10	0.23207	0.13958	0.07946	0.06322	0.09956
3.13957	3.249e-10	3.774e-10	3.347e-10	3.678e-10	3.965e-10	0.23307	0.11667	0.06243	0.03704	0.09333
3.16337	3.217e-10	3.724e-10	3.415e-10	3.728e-10	3.974e-10	0.2012	0.06458	0.13961	0.06897	0.10133
3.187	3.204e-10	3.72e-10	3.447e-10	3.741e-10	3.956e-10	0.18825	0.06042	0.17594	0.07727	0.08533
3.21093	3.207e-10	3.75e-10	3.437e-10	3.793e-10	3.964e-10	0.19124	0.09167	0.16459	0.11047	0.09244
3.2349	3.274e-10	3.788e-10	3.402e-10	3.719e-10	3.957e-10	0.25797	0.13125	0.12486	0.06322	0.08622
3.25852	3.248e-10	3.749e-10	3.333e-10	3.7e-10	3.958e-10	0.23207	0.09062	0.04654	0.05109	0.08711
3.28246	3.201e-10	3.737e-10	3.379e-10	3.714e-10	3.969e-10	0.18526	0.07813	0.09875	0.06003	0.09689
3.30606	3.14e-10	3.761e-10	3.43e-10	3.738e-10	3.952e-10	0.1245	0.10313	0.15664	0.07535	0.08178
3.32967	3.211e-10	3.8e-10	3.481e-10	3.759e-10	3.96e-10	0.19522	0.14375	0.21453	0.08876	0.08889
3.35344	3.253e-10	3.784e-10	3.376e-10	3.734e-10	3.959e-10	0.23705	0.12708	0.09535	0.0728	0.088
3.37704	3.25e-10	3.75e-10	3.333e-10	3.711e-10	3.971e-10	0.23406	0.09167	0.04654	0.05811	0.09867
3.40171	3.231e-10	3.74e-10	3.362e-10	3.63e-10	3.963e-10	0.21514	0.08125	0.07946	0.00639	0.09156
3.42531	3.19e-10	3.778e-10	3.43e-10	3.717e-10	3.977e-10	0.1743	0.12083	0.15664	0.06194	0.104
3.44893	3.18e-10	3.753e-10	3.485e-10	3.736e-10	3.964e-10	0.16434	0.09479	0.21907	0.07407	0.09244
3.47251	3.234e-10	3.75e-10	3.43e-10	3.729e-10	3.959e-10	0.21813	0.09167	0.15664	0.0696	0.088
3.49613	3.313e-10	3.736e-10	3.363e-10	3.689e-10	3.964e-10	0.29681	0.07708	0.08059	0.04406	0.09244
3.52011	3.188e-10	3.742e-10	3.33e-10	3.75e-10	3.954e-10	0.17231	0.08333	0.04313	0.08301	0.08356
3.54371	3.199e-10	3.732e-10	3.431e-10	3.758e-10	3.959e-10	0.18327	0.07292	0.15778	0.08812	0.088
3.59323	3.548e-10	3.798e-10	3.422e-10	3.842e-10	4.045e-10	0.53088	0.14167	0.14756	0.14176	0.16444
3.61685	3.992e-10	4.276e-10	3.815e-10	5.073e-10	4.921e-10	0.97311	0.63958	0.59364	0.92784	0.94311
3.64086	3.944e-10	4.552e-10	4.069e-10	5.048e-10	4.916e-10	0.9253	0.92708	0.88195	0.91188	0.93867
3.66446	3.904e-10	4.529e-10	4.015e-10	5.063e-10	4.906e-10	0.88546	0.90312	0.82066	0.92146	0.92978
3.68905	3.847e-10	4.538e-10	4.073e-10	5.07e-10	4.921e-10	0.82869	0.9125	0.88649	0.92593	0.94311
3.71264	3.952e-10	4.547e-10	4.139e-10	5.087e-10	4.905e-10	0.93327	0.92188	0.96141	0.93678	0.92889
3.73656	3.964e-10	4.563e-10	4.023e-10	5.042e-10	4.908e-10	0.94522	0.93854	0.82974	0.90805	0.93156
3.76015	3.946e-10	4.524e-10	4.085e-10	5.061e-10	4.869e-10	0.92729	0.89792	0.90011	0.92018	0.89689
3.78377	3.91e-10	4.526e-10	4.172e-10	5.049e-10	4.894e-10	0.89143	0.9	0.99886	0.91252	0.91911
3.80739	3.886e-10	4.504e-10	4.098e-10	5.117e-10	4.878e-10	0.86753	0.87708	0.91487	0.95594	0.90489
3.83143	3.932e-10	4.527e-10	4.048e-10	5.09e-10	4.892e-10	0.91335	0.90104	0.85812	0.9387	0.91733
3.85505	3.943e-10	4.5e-10	3.988e-10	5.05e-10	4.895e-10	0.9243	0.87292	0.79001	0.91315	0.92
3.87979	3.959e-10	4.533e-10	4.075e-10	5.018e-10	4.885e-10	0.94024	0.90729	0.88876	0.89272	0.91111
3.90339	3.886e-10	4.5e-10	4.141e-10	5.055e-10	4.883e-10	0.86753	0.87292	0.96368	0.91635	0.90933
3.92806	3.911e-10	4.478e-10	4.144e-10	5.087e-10	4.885e-10	0.89243	0.85	0.96708	0.93678	0.91111
3.95168	3.922e-10	4.547e-10	4.049e-10	5.073e-10	4.9e-10	0.90339	0.92188	0.85925	0.92784	0.92444
3.9753	3.943e-10	4.548e-10	4.014e-10	5.05e-10	4.876e-10	0.9243	0.92292	0.81952	0.91315	0.90311
3.999	3.941e-10	4.528e-10	4.041e-10	5.019e-10	4.881e-10	0.92231	0.90208	0.85017	0.89336	0.90756
4.02262	3.891e-10	4.507e-10	4.106e-10	5.06e-10	4.875e-10	0.87251	0.88021	0.92395	0.91954	0.90222
4.04764	3.887e-10	4.518e-10	4.139e-10	5.1e-10	4.877e-10	0.86853	0.89167	0.96141	0.94508	0.904
4.09201	3.906e-10	4.508e-10	4.082e-10	5.049e-10	4.88e-10	0.88745	0.88125	0.89671	0.91252	0.90667
4.11563	3.955e-10	4.543e-10	3.999e-10	5.025e-10	4.868e-10	0.93625	0.91771	0.8025	0.89719	0.896
4.13974	3.939e-10	4.549e-10	3.991e-10	5.024e-10	4.87e-10	0.92032	0.92396	0.79342	0.89655	0.89778
4.16337	3.899e-10	4.511e-10	4.088e-10	5.052e-10	4.861e-10	0.88048	0.88438	0.90352	0.91443	0.88978
4.18863	3.902e-10	4.498e-10	4.095e-10	5.131e-10	4.879e-10	0.88347	0.87083	0.91146	0.96488	0.90578
4.21223	3.932e-10	4.504e-10	4.137e-10	5.063e-10	4.868e-10	0.91335	0.87708	0.95914	0.92146	0.896
4.23584	3.97e-10	4.531e-10	4.055e-10	5.022e-10	4.904e-10	0.9512	0.90521	0.86606	0.89527	0.928
4.26021	3.938e-10	4.502e-10	4.107e-10	4.975e-10	4.86e-10	0.91932	0.875	0.92509	0.86526	0.88889
4.2839	3.903e-10	4.537e-10	4.121e-10	5.036e-10	4.879e-10	0.88446	0.91146	0.94098	0.90421	0.90578
4.30806	3.875e-10	4.522e-10	4.054e-10	5.096e-10	4.862e-10	0.85657	0.89583	0.86493	0.94253	0.89067
4.33165	3.922e-10	4.461e-10	4.017e-10	5.033e-10	4.868e-10	0.90339	0.83229	0.82293	0.9023	0.896
4.35667	3.937e-10	4.478e-10	4.071e-10	5.034e-10	4.847e-10	0.91833	0.85	0.88422	0.90294	0.87733
4.38152	3.914e-10	4.512e-10	4.095e-10	5.018e-10	4.859e-10	0.89542	0.88542	0.91146	0.89272	0.888
4.40512	3.872e-10	4.537e-10	4.139e-10	5.065e-10	4.869e-10	0.85359	0.91146	0.96141	0.92273	0.89689
4.42871	3.886e-10	4.514e-10	4.088e-10	5.069e-10	4.871e-10	0.86753	0.8875	0.90352	0.92529	0.89867
4.45368	3.934e-10	4.522e-10	4.026e-10	5.031e-10	4.887e-10	0.91534	0.89583	0.83314	0.90102	0.91289
4.47729	3.973e-10	4.478e-10	4.002e-10	5.018e-10	4.847e-10	0.95418	0.85	0.8059	0.89272	0.87733
4.502	3.953e-10	4.521e-10	4.081e-10	5.063e-10	4.877e-10	0.93426	0.89479	0.89557	0.92146	0.904
4.52559	3.887e-10	4.547e-10	4.138e-10	5.036e-10	4.858e-10	0.86853	0.92188	0.96027	0.90421	0.88711
4.54921	3.919e-10	4.528e-10	4.098e-10	5.037e-10	4.876e-10	0.9004	0.90208	0.91487	0.90485	0.90311
4.5979	3.952e-10	4.475e-10	4.05e-10	4.989e-10	4.867e-10	0.93327	0.84688	0.86039	0.8742	0.89511
4.62152	3.925e-10	4.491e-10	3.991e-10	4.984e-10	4.876e-10	0.90637	0.86354	0.79342	0.87101	0.90311
4.64547	3.899e-10	4.522e-10	4.073e-10	5.054e-10	4.879e-10	0.88048	0.89583	0.88649	0.91571	0.90578
4.66907	3.892e-10	4.516e-10	4.135e-10	5.073e-10	4.866e-10	0.87351	0.88958	0.95687	0.92784	0.89422
4.69269	3.943e-10	4.391e-10	4.105e-10	5.056e-10	4.883e-10	0.9243	0.75938	0.92281	0.91699	0.90933
4.7177	3.197e-10	3.749e-10	3.985e-10	4.182e-10	3.955e-10	0.18127	0.09062	0.78661	0.35888	0.08444
4.7413	3.245e-10	3.71e-10	3.437e-10	3.694e-10	3.948e-10	0.22908	0.05	0.16459	0.04725	0.07822
4.7649	3.213e-10	3.753e-10	3.419e-10	3.72e-10	3.961e-10	0.19721	0.09479	0.14415	0.06386	0.08978
4.78848	3.193e-10	3.76e-10	3.448e-10	3.762e-10	3.953e-10	0.17729	0.10208	0.17707	0.09068	0.08267
4.81208	3.213e-10	3.761e-10	3.381e-10	3.786e-10	3.96e-10	0.19721	0.10313	0.10102	0.106	0.08889
4.83594	3.281e-10	3.743e-10	3.332e-10	3.734e-10	3.958e-10	0.26494	0.08438	0.0454	0.0728	0.08711
4.85959	3.242e-10	3.746e-10	3.408e-10	3.705e-10	3.971e-10	0.2261	0.0875	0.13167	0.05428	0.09867
4.88476	3.197e-10	3.751e-10	3.461e-10	3.709e-10	3.953e-10	0.18127	0.09271	0.19183	0.05683	0.08267
4.90833	3.174e-10	3.792e-10	3.481e-10	3.728e-10	3.949e-10	0.15837	0.13542	0.21453	0.06897	0.07911
4.93194	3.208e-10	3.839e-10	3.376e-10	3.775e-10	3.939e-10	0.19223	0.18438	0.09535	0.09898	0.07022
4.95556	3.25e-10	3.752e-10	3.379e-10	3.711e-10	3.949e-10	0.23406	0.09375	0.09875	0.05811	0.07911
4.97986	3.236e-10	3.731e-10	3.382e-10	3.677e-10	3.955e-10	0.22012	0.07188	0.10216	0.0364	0.08444
5.00351	3.213e-10	3.758e-10	3.469e-10	3.737e-10	3.942e-10	0.19721	0.1	0.20091	0.07471	0.07289
5.02712	3.202e-10	3.745e-10	3.48e-10	3.767e-10	3.956e-10	0.18625	0.08646	0.21339	0.09387	0.08533
5.05069	3.242e-10	3.748e-10	3.397e-10	3.691e-10	3.932e-10	0.2261	0.08958	0.11918	0.04534	0.064
5.09933	3.261e-10	3.746e-10	3.345e-10	3.728e-10	3.958e-10	0.24502	0.0875	0.06016	0.06897	0.08711
5.12294	3.015e-10	3.729e-10	3.362e-10	3.757e-10	3.964e-10	0	0.06979	0.07946	0.08748	0.09244
5.14685	3.065e-10	3.726e-10	3.438e-10	3.75e-10	3.955e-10	0.0498	0.06667	0.16572	0.08301	0.08444
5.17047	3.144e-10	3.797e-10	3.466e-10	3.755e-10	3.961e-10	0.12849	0.14063	0.1975	0.08621	0.08978
5.19417	3.195e-10	3.775e-10	3.429e-10	3.686e-10	3.947e-10	0.17928	0.11771	0.15551	0.04215	0.07733
5.21833	3.274e-10	3.75e-10	3.341e-10	3.679e-10	3.95e-10	0.25797	0.09167	0.05562	0.03768	0.08
5.24192	3.226e-10	3.751e-10	3.446e-10	3.723e-10	3.973e-10	0.21016	0.09271	0.1748	0.06577	0.10044
5.26553	3.191e-10	3.785e-10	3.493e-10	3.74e-10	3.951e-10	0.1753	0.12813	0.22815	0.07663	0.08089
5.28944	3.158e-10	3.771e-10	3.426e-10	3.716e-10	3.956e-10	0.14243	0.11354	0.1521	0.0613	0.08533
5.31304	3.256e-10	3.74e-10	3.345e-10	3.697e-10	3.954e-10	0.24004	0.08125	0.06016	0.04917	0.08356
5.33665	3.234e-10	3.702e-10	3.353e-10	3.67e-10	3.977e-10	0.21813	0.04167	0.06924	0.03193	0.104
5.36022	3.251e-10	3.764e-10	3.415e-10	3.728e-10	3.948e-10	0.23506	0.10625	0.13961	0.06897	0.07822
5.38382	3.21e-10	3.771e-10	3.514e-10	3.777e-10	3.955e-10	0.19422	0.11354	0.25199	0.10026	0.08444
5.4087	3.166e-10	3.756e-10	3.424e-10	3.796e-10	3.951e-10	0.1504	0.09792	0.14983	0.11239	0.08089
5.43231	3.214e-10	3.745e-10	3.362e-10	3.721e-10	3.945e-10	0.19821	0.08646	0.07946	0.0645	0.07556
5.45591	3.266e-10	3.747e-10	3.341e-10	3.685e-10	3.966e-10	0.25	0.08854	0.05562	0.04151	0.09422
5.47956	3.271e-10	3.76e-10	3.428e-10	3.719e-10	3.934e-10	0.25498	0.10208	0.15437	0.06322	0.06578
5.50317	3.224e-10	3.765e-10	3.498e-10	3.766e-10	3.951e-10	0.20817	0.10729	0.23383	0.09323	0.08089
5.52695	3.173e-10	3.799e-10	3.45e-10	3.742e-10	3.953e-10	0.15737	0.14271	0.17934	0.07791	0.08267
5.55055	3.232e-10	3.736e-10	3.388e-10	3.695e-10	3.957e-10	0.21614	0.07708	0.10897	0.04789	0.08622
5.59746	3.267e-10	3.719e-10	3.356e-10	3.639e-10	3.95e-10	0.251	0.05937	0.07264	0.01213	0.08
5.62107	3.239e-10	3.749e-10	3.439e-10	3.717e-10	3.959e-10	0.22311	0.09062	0.16686	0.06194	0.088
5.64667	3.214e-10	3.773e-10	3.496e-10	3.751e-10	3.949e-10	0.19821	0.11563	0.23156	0.08365	0.07911
5.67025	3.21e-10	3.755e-10	3.403e-10	3.773e-10	3.916e-10	0.19422	0.09688	0.12599	0.0977	0.04978
5.69387	3.265e-10	3.757e-10	3.345e-10	3.728e-10	3.967e-10	0.249	0.09896	0.06016	0.06897	0.09511
5.71785	3.24e-10	3.716e-10	3.341e-10	3.687e-10	3.946e-10	0.2241	0.05625	0.05562	0.04278	0.07644
5.74144	3.259e-10	3.721e-10	3.463e-10	3.698e-10	3.95e-10	0.24303	0.06146	0.1941	0.04981	0.08
5.76524	3.204e-10	3.777e-10	3.418e-10	3.734e-10	3.942e-10	0.18825	0.11979	0.14302	0.0728	0.07289
5.78884	3.194e-10	4.311e-10	3.355e-10	3.802e-10	4.375e-10	0.17829	0.67604	0.07151	0.11622	0.45778
5.81251	3.418e-10	4.549e-10	3.896e-10	3.786e-10	4.91e-10	0.40139	0.92396	0.68558	0.106	0.93333
5.8366	4.001e-10	4.535e-10	4.113e-10	5.037e-10	4.936e-10	0.98207	0.90938	0.9319	0.90485	0.95644
5.8602	3.99e-10	4.54e-10	4.158e-10	5.043e-10	4.896e-10	0.97112	0.91458	0.98297	0.90868	0.92089
5.88379	3.932e-10	4.562e-10	4.146e-10	5.077e-10	4.891e-10	0.91335	0.9375	0.96935	0.9304	0.91644
5.90737	3.889e-10	4.533e-10	4.044e-10	5.11e-10	4.892e-10	0.87052	0.90729	0.85358	0.95147	0.91733
5.93097	3.941e-10	4.478e-10	3.992e-10	5.057e-10	4.879e-10	0.92231	0.85	0.79455	0.91762	0.90578
5.95549	3.962e-10	4.504e-10	4.081e-10	5.036e-10	4.852e-10	0.94323	0.87708	0.89557	0.90421	0.88178
5.97909	3.976e-10	4.558e-10	4.139e-10	5.036e-10	4.897e-10	0.95717	0.93333	0.96141	0.90421	0.92178
6.0027	3.933e-10	4.523e-10	4.123e-10	5.085e-10	4.874e-10	0.91434	0.89688	0.94325	0.9355	0.90133
6.02628	3.9e-10	4.531e-10	4.049e-10	5.088e-10	4.882e-10	0.88147	0.90521	0.85925	0.93742	0.90844
6.04988	3.956e-10	4.522e-10	3.989e-10	5.045e-10	4.882e-10	0.93725	0.89583	0.79115	0.90996	0.90844
6.10336	3.911e-10	4.483e-10	4.046e-10	5.04e-10	4.873e-10	0.89243	0.85521	0.85585	0.90677	0.90044
6.12696	3.902e-10	4.528e-10	4.122e-10	5.015e-10	4.879e-10	0.88347	0.90208	0.94211	0.8908	0.90578
6.15058	3.867e-10	4.568e-10	4.143e-10	5.074e-10	4.878e-10	0.84861	0.94375	0.96595	0.92848	0.90489
6.17467	3.932e-10	4.551e-10	4.025e-10	5.087e-10	4.893e-10	0.91335	0.92604	0.83201	0.93678	0.91822
6.19827	3.954e-10	4.503e-10	4.018e-10	5.036e-10	4.871e-10	0.93526	0.87604	0.82406	0.90421	0.89867
6.22253	3.924e-10	4.496e-10	4.03e-10	5e-10	4.876e-10	0.90538	0.86875	0.83768	0.88123	0.90311
6.24613	3.897e-10	4.531e-10	4.112e-10	5.018e-10	4.853e-10	0.87849	0.90521	0.93076	0.89272	0.88267
6.2699	3.881e-10	4.532e-10	4.043e-10	5.067e-10	4.887e-10	0.86255	0.90625	0.85244	0.92401	0.91289
6.29349	3.935e-10	4.514e-10	4.017e-10	5.061e-10	4.861e-10	0.91633	0.8875	0.82293	0.92018	0.88978
6.3171	3.943e-10	4.485e-10	4.087e-10	5.044e-10	4.875e-10	0.9243	0.85729	0.90238	0.90932	0.90222
6.34068	3.947e-10	4.477e-10	4.128e-10	5.005e-10	4.883e-10	0.92829	0.84896	0.94892	0.88442	0.90933
6.36428	3.929e-10	4.517e-10	4.093e-10	5.042e-10	4.878e-10	0.91036	0.89063	0.90919	0.90805	0.90489
6.38886	3.905e-10	4.514e-10	4.043e-10	5.083e-10	4.872e-10	0.88645	0.8875	0.85244	0.93423	0.89956
6.41245	3.942e-10	4.513e-10	3.991e-10	5.11e-10	4.873e-10	0.92331	0.88646	0.79342	0.95147	0.90044
6.43607	3.962e-10	4.494e-10	4.039e-10	5.071e-10	4.864e-10	0.94323	0.86667	0.8479	0.92656	0.89244
6.46019	3.937e-10	4.502e-10	4.132e-10	5.027e-10	4.842e-10	0.91833	0.875	0.95346	0.89847	0.87289
6.4838	3.852e-10	4.524e-10	4.114e-10	5.008e-10	4.869e-10	0.83367	0.89792	0.93303	0.88633	0.89689
6.50867	3.839e-10	4.555e-10	4.016e-10	5.063e-10	4.867e-10	0.82072	0.93021	0.82179	0.92146	0.89511
6.53226	3.953e-10	4.569e-10	4.003e-10	5.026e-10	4.863e-10	0.93426	0.94479	0.80704	0.89783	0.89156
6.55588	3.903e-10	4.508e-10	4.077e-10	4.984e-10	4.845e-10	0.88446	0.88125	0.89103	0.87101	0.87556
6.60532	3.85e-10	4.457e-10	4.151e-10	4.991e-10	4.848e-10	0.83167	0.82813	0.97503	0.87548	0.87822
6.62891	3.873e-10	4.515e-10	4.103e-10	5.061e-10	4.859e-10	0.85458	0.88854	0.92054	0.92018	0.888
6.65367	3.918e-10	4.5e-10	4.027e-10	5.095e-10	4.862e-10	0.8994	0.87292	0.83428	0.94189	0.89067
6.67734	3.978e-10	4.496e-10	3.983e-10	5.053e-10	4.873e-10	0.95916	0.86875	0.78434	0.91507	0.90044
6.70094	3.994e-10	4.483e-10	4.031e-10	5.04e-10	4.855e-10	0.9751	0.85521	0.83882	0.90677	0.88444
6.72503	3.903e-10	4.493e-10	4.105e-10	5.017e-10	4.862e-10	0.88446	0.86563	0.92281	0.89208	0.89067
6.74865	3.845e-10	4.529e-10	4.039e-10	5.073e-10	4.858e-10	0.82669	0.90312	0.8479	0.92784	0.88711
6.77257	3.874e-10	4.502e-10	4.007e-10	5.062e-10	4.864e-10	0.85558	0.875	0.81158	0.92082	0.89244
6.79615	3.914e-10	4.514e-10	3.994e-10	5.02e-10	4.857e-10	0.89542	0.8875	0.79682	0.894	0.88622
6.81978	3.944e-10	4.506e-10	4.076e-10	4.987e-10	4.858e-10	0.9253	0.87917	0.8899	0.87292	0.88711
6.84341	3.904e-10	4.51e-10	4.141e-10	5.012e-10	4.893e-10	0.88546	0.88333	0.96368	0.88889	0.91822
6.867	3.872e-10	4.514e-10	4.076e-10	5.065e-10	4.869e-10	0.85359	0.8875	0.8899	0.92273	0.89689
6.89151	3.837e-10	4.362e-10	4.001e-10	5.062e-10	4.879e-10	0.81873	0.72917	0.80477	0.92082	0.90578
6.9151	3.938e-10	3.734e-10	3.933e-10	5.043e-10	4.046e-10	0.91932	0.075	0.72758	0.90868	0.16533
6.93881	3.231e-10	3.749e-10	3.406e-10	4.045e-10	3.976e-10	0.21514	0.09062	0.1294	0.27139	0.10311
6.96243	3.239e-10	3.745e-10	3.419e-10	3.73e-10	3.941e-10	0.22311	0.08646	0.14415	0.07024	0.072
6.98605	3.191e-10	3.779e-10	3.45e-10	3.764e-10	3.953e-10	0.1753	0.12187	0.17934	0.09195	0.08267
7.00967	3.205e-10	3.755e-10	3.376e-10	3.741e-10	3.958e-10	0.18924	0.09688	0.09535	0.07727	0.08711
7.03536	3.296e-10	3.746e-10	3.325e-10	3.697e-10	3.956e-10	0.27988	0.0875	0.03746	0.04917	0.08533
7.05896	3.266e-10	3.75e-10	3.428e-10	3.692e-10	3.962e-10	0.25	0.09167	0.15437	0.04598	0.09067
7.10938	3.287e-10	3.766e-10	3.481e-10	3.734e-10	3.947e-10	0.27092	0.10833	0.21453	0.0728	0.07733
7.13299	3.306e-10	3.786e-10	3.476e-10	3.78e-10	3.964e-10	0.28984	0.12917	0.20885	0.10217	0.09244
7.15678	3.271e-10	3.81e-10	3.367e-10	3.74e-10	3.96e-10	0.25498	0.15417	0.08513	0.07663	0.08889
7.18055	3.221e-10	3.736e-10	3.415e-10	3.708e-10	3.997e-10	0.20518	0.07708	0.13961	0.05619	0.12178
7.20419	3.167e-10	3.722e-10	3.405e-10	3.639e-10	3.957e-10	0.15139	0.0625	0.12826	0.01213	0.08622
7.22947	3.113e-10	3.739e-10	3.453e-10	3.746e-10	3.962e-10	0.09761	0.08021	0.18275	0.08046	0.09067
7.25307	3.122e-10	3.765e-10	3.365e-10	3.773e-10	3.944e-10	0.10657	0.10729	0.08286	0.0977	0.07467
7.27685	3.165e-10	3.748e-10	3.327e-10	3.739e-10	3.951e-10	0.1494	0.08958	0.03973	0.07599	0.08089
7.30045	3.264e-10	3.716e-10	3.42e-10	3.718e-10	3.968e-10	0.24801	0.05625	0.14529	0.06258	0.096
7.32407	3.133e-10	3.759e-10	3.456e-10	3.697e-10	3.944e-10	0.11753	0.10104	0.18615	0.04917	0.07467
7.34839	3.112e-10	3.784e-10	3.431e-10	3.727e-10	3.943e-10	0.09661	0.12708	0.15778	0.06833	0.07378
7.37199	3.213e-10	3.763e-10	3.404e-10	3.754e-10	3.956e-10	0.19721	0.10521	0.12713	0.08557	0.08533
7.39701	3.247e-10	3.736e-10	3.331e-10	3.797e-10	3.95e-10	0.23108	0.07708	0.04427	0.11303	0.08
7.42062	3.278e-10	3.725e-10	3.363e-10	3.718e-10	3.952e-10	0.26195	0.06563	0.08059	0.06258	0.08178
7.44424	3.225e-10	3.763e-10	3.443e-10	3.681e-10	3.981e-10	0.20916	0.10521	0.1714	0.03895	0.10756
7.46867	3.205e-10	3.754e-10	3.479e-10	3.716e-10	3.954e-10	0.18924	0.09583	0.21226	0.0613	0.08356
7.49228	3.218e-10	3.779e-10	3.395e-10	3.751e-10	3.954e-10	0.20219	0.12187	0.11691	0.08365	0.08356
7.51714	3.259e-10	3.743e-10	3.346e-10	3.724e-10	3.96e-10	0.24303	0.08438	0.06129	0.06641	0.08889
7.54074	3.27e-10	3.687e-10	3.327e-10	3.685e-10	3.961e-10	0.25398	0.02604	0.03973	0.04151	0.08978
7.56435	3.253e-10	3.736e-10	3.42e-10	3.688e-10	3.927e-10	0.23705	0.07708	0.14529	0.04342	0.05956
7.60558	3.216e-10	3.764e-10	3.495e-10	3.747e-10	3.957e-10	0.2002	0.10625	0.23042	0.0811	0.08622
7.62918	3.201e-10	3.73e-10	3.382e-10	3.775e-10	3.951e-10	0.18526	0.07083	0.10216	0.09898	0.08089
7.65354	3.227e-10	3.755e-10	3.354e-10	3.741e-10	3.951e-10	0.21116	0.09688	0.07037	0.07727	0.08089
7.67713	3.256e-10	3.745e-10	3.361e-10	3.71e-10	3.952e-10	0.24004	0.08646	0.07832	0.05747	0.08178
7.7011	3.316e-10	3.717e-10	3.421e-10	3.7e-10	3.952e-10	0.2998	0.05729	0.14642	0.05109	0.08178
7.72468	3.219e-10	3.747e-10	3.489e-10	3.732e-10	3.955e-10	0.20319	0.08854	0.22361	0.07152	0.08444
7.74828	3.178e-10	3.796e-10	3.373e-10	3.758e-10	3.973e-10	0.16235	0.13958	0.09194	0.08812	0.10044
7.7719	3.185e-10	3.74e-10	3.344e-10	3.765e-10	3.958e-10	0.16932	0.08125	0.05902	0.09259	0.08711
7.79545	3.259e-10	3.757e-10	3.451e-10	3.712e-10	3.965e-10	0.24303	0.09896	0.18048	0.05875	0.09333
7.81907	3.239e-10	3.735e-10	3.473e-10	3.68e-10	3.962e-10	0.22311	0.07604	0.20545	0.03831	0.09067
7.84394	3.211e-10	3.753e-10	3.38e-10	3.706e-10	3.937e-10	0.19522	0.09479	0.09989	0.05492	0.06844
7.86777	3.189e-10	3.775e-10	3.331e-10	3.742e-10	3.972e-10	0.17331	0.11771	0.04427	0.07791	0.09956
7.89138	3.143e-10	3.736e-10	3.35e-10	3.761e-10	3.96e-10	0.12749	0.07708	0.06583	0.09004	0.08889
7.91522	3.244e-10	3.726e-10	3.426e-10	3.725e-10	3.946e-10	0.22809	0.06667	0.1521	0.06705	0.07644
7.9389	3.252e-10	3.735e-10	3.477e-10	3.706e-10	3.956e-10	0.23606	0.07604	0.20999	0.05492	0.08533
7.96262	3.232e-10	3.731e-10	3.397e-10	3.704e-10	3.973e-10	0.21614	0.07188	0.11918	0.05364	0.10044
7.98636	3.211e-10	3.789e-10	3.357e-10	3.76e-10	3.95e-10	0.19522	0.13229	0.07378	0.0894	0.08
8.00996	3.189e-10	4.266e-10	3.328e-10	3.893e-10	4.393e-10	0.17331	0.62917	0.04086	0.17433	0.47378
8.03422	3.934e-10	4.549e-10	3.895e-10	5.04e-10	4.934e-10	0.91534	0.92396	0.68445	0.90677	0.95467
8.0578	3.886e-10	4.529e-10	4.149e-10	5.087e-10	4.902e-10	0.86753	0.90312	0.97276	0.93678	0.92622
8.11187	3.894e-10	4.551e-10	4.167e-10	5.094e-10	4.897e-10	0.8755	0.92604	0.99319	0.94125	0.92178
8.13548	3.928e-10	4.549e-10	4.071e-10	5.052e-10	4.896e-10	0.90936	0.92396	0.88422	0.91443	0.92089
8.15908	3.978e-10	4.527e-10	3.999e-10	5.048e-10	4.897e-10	0.95916	0.90104	0.8025	0.91188	0.92178
8.18282	3.947e-10	4.524e-10	4.075e-10	5.007e-10	4.87e-10	0.92829	0.89792	0.88876	0.8857	0.89778
8.20645	3.909e-10	4.498e-10	4.146e-10	5.069e-10	4.881e-10	0.89044	0.87083	0.96935	0.92529	0.90756
8.23006	3.889e-10	4.517e-10	4.104e-10	5.107e-10	4.883e-10	0.87052	0.89063	0.92168	0.94955	0.90933
8.25488	3.944e-10	4.52e-10	4.005e-10	5.091e-10	4.867e-10	0.9253	0.89375	0.80931	0.93934	0.89511
8.27849	3.96e-10	4.494e-10	4.077e-10	5.041e-10	4.884e-10	0.94124	0.86667	0.89103	0.90741	0.91022
8.30273	3.969e-10	4.512e-10	4.124e-10	5.035e-10	4.885e-10	0.9502	0.88542	0.94438	0.90358	0.91111
8.32631	3.914e-10	4.545e-10	4.101e-10	5.024e-10	4.87e-10	0.89542	0.91979	0.91827	0.89655	0.89778
8.34994	3.863e-10	4.529e-10	4.038e-10	5.07e-10	4.889e-10	0.84462	0.90312	0.84677	0.92593	0.91467
8.3735	3.906e-10	4.518e-10	3.99e-10	5.084e-10	4.885e-10	0.88745	0.89167	0.79228	0.93487	0.91111
8.3971	3.948e-10	4.491e-10	4.059e-10	5.045e-10	4.865e-10	0.92928	0.86354	0.8706	0.90996	0.89333
8.42077	3.954e-10	4.501e-10	4.144e-10	5.014e-10	4.882e-10	0.93526	0.87396	0.96708	0.89017	0.90844
8.44435	3.918e-10	4.504e-10	4.1e-10	5.033e-10	4.894e-10	0.8994	0.87708	0.91714	0.9023	0.91911
8.46798	3.89e-10	4.516e-10	4.037e-10	5.086e-10	4.866e-10	0.87151	0.88958	0.84563	0.93614	0.89422
8.49153	3.828e-10	4.512e-10	3.991e-10	5.079e-10	4.874e-10	0.80976	0.88542	0.79342	0.93167	0.90133
8.51516	3.964e-10	4.482e-10	4.048e-10	5.073e-10	4.874e-10	0.94522	0.85417	0.85812	0.92784	0.90133
8.53906	3.902e-10	4.459e-10	4.134e-10	5.045e-10	4.869e-10	0.88347	0.83021	0.95573	0.90996	0.89689
8.56265	3.884e-10	4.492e-10	4.078e-10	4.959e-10	4.862e-10	0.86554	0.86458	0.89217	0.85504	0.89067
8.61407	3.911e-10	4.525e-10	4.035e-10	5.025e-10	4.861e-10	0.89243	0.89896	0.84336	0.89719	0.88978
8.63767	3.969e-10	4.503e-10	4.004e-10	5.071e-10	4.861e-10	0.9502	0.87604	0.80817	0.92656	0.88978
8.6625	3.919e-10	4.496e-10	4.039e-10	5.096e-10	4.86e-10	0.9004	0.86875	0.8479	0.94253	0.88889
8.68618	3.84e-10	4.525e-10	4.084e-10	5.043e-10	4.865e-10	0.82171	0.89896	0.89898	0.90868	0.89333
8.71119	3.882e-10	4.507e-10	4.168e-10	5.026e-10	4.864e-10	0.86355	0.88021	0.99432	0.89783	0.89244
8.73593	3.932e-10	4.525e-10	4.083e-10	5.045e-10	4.869e-10	0.91335	0.89896	0.89784	0.90996	0.89689
8.75954	3.972e-10	4.553e-10	4.07e-10	5.083e-10	4.867e-10	0.95319	0.92813	0.88309	0.93423	0.89511
8.78408	3.919e-10	4.475e-10	4.099e-10	5.148e-10	4.865e-10	0.9004	0.84688	0.916	0.97573	0.89333
8.80767	3.882e-10	4.492e-10	4.129e-10	5.053e-10	4.861e-10	0.86355	0.86458	0.95006	0.91507	0.88978
8.83127	3.855e-10	4.533e-10	4.039e-10	5.019e-10	4.862e-10	0.83665	0.90729	0.8479	0.89336	0.89067
8.85492	3.934e-10	4.492e-10	3.99e-10	5.019e-10	4.854e-10	0.91534	0.86458	0.79228	0.89336	0.88356
8.87853	3.953e-10	4.496e-10	3.974e-10	5.048e-10	4.875e-10	0.93426	0.86875	0.77412	0.91188	0.90222
8.90213	4.019e-10	4.472e-10	4.082e-10	5.076e-10	4.868e-10	1	0.84375	0.89671	0.92976	0.896
8.92572	3.936e-10	4.482e-10	4.138e-10	5.053e-10	4.88e-10	0.91733	0.85417	0.96027	0.91507	0.90667
8.94932	3.866e-10	4.521e-10	4.044e-10	5.032e-10	4.856e-10	0.84761	0.89479	0.85358	0.90166	0.88533
8.97351	3.914e-10	4.509e-10	4.018e-10	5.051e-10	4.876e-10	0.89542	0.88229	0.82406	0.91379	0.90311
8.99793	3.946e-10	4.477e-10	3.999e-10	5.009e-10	4.873e-10	0.92729	0.84896	0.8025	0.88697	0.90044
9.02154	3.934e-10	4.47e-10	4.057e-10	5.068e-10	4.848e-10	0.91534	0.84167	0.86833	0.92465	0.87822
9.04569	3.885e-10	4.494e-10	4.122e-10	5.106e-10	4.87e-10	0.86653	0.86667	0.94211	0.94891	0.89778
9.0693	3.857e-10	4.502e-10	4.105e-10	5.064e-10	4.863e-10	0.83865	0.875	0.92281	0.92209	0.89156
9.11565	3.952e-10	4.513e-10	4.008e-10	5.018e-10	4.871e-10	0.93327	0.88646	0.81271	0.89272	0.89867
9.13931	3.954e-10	4.479e-10	3.975e-10	3.935e-10	4.865e-10	0.93526	0.85104	0.77526	0.20115	0.89333
9.16475	3.2e-10	3.662e-10	4.027e-10	3.745e-10	4.041e-10	0.18426	0	0.83428	0.07982	0.16089
9.18837	3.185e-10	3.73e-10	3.401e-10	3.819e-10	3.949e-10	0.16932	0.07083	0.12372	0.12708	0.07911
9.21229	3.19e-10	3.762e-10	3.479e-10	3.757e-10	3.969e-10	0.1743	0.10417	0.21226	0.08748	0.09689
9.23591	3.251e-10	3.736e-10	3.392e-10	3.715e-10	3.966e-10	0.23506	0.07708	0.11351	0.06066	0.09422
9.25951	3.276e-10	3.74e-10	3.428e-10	3.723e-10	3.969e-10	0.25996	0.08125	0.15437	0.06577	0.09689
9.28383	3.23e-10	3.739e-10	3.502e-10	3.741e-10	3.957e-10	0.21414	0.08021	0.23837	0.07727	0.08622
9.30867	3.159e-10	3.764e-10	3.432e-10	3.749e-10	3.951e-10	0.14343	0.10625	0.15891	0.08238	0.08089
9.33228	3.222e-10	3.795e-10	3.366e-10	3.755e-10	3.941e-10	0.20618	0.13854	0.084	0.08621	0.072
9.35615	3.254e-10	3.738e-10	3.39e-10	3.711e-10	3.982e-10	0.23805	0.07917	0.11124	0.05811	0.10844
9.37974	3.271e-10	3.718e-10	3.401e-10	3.62e-10	3.982e-10	0.25498	0.05833	0.12372	0	0.10844
9.40335	3.236e-10	3.753e-10	3.445e-10	3.683e-10	3.976e-10	0.22012	0.09479	0.17367	0.04023	0.10311
9.42691	3.186e-10	3.765e-10	3.465e-10	3.736e-10	3.961e-10	0.17032	0.10729	0.19637	0.07407	0.08978
9.45053	3.169e-10	3.733e-10	3.379e-10	3.789e-10	3.943e-10	0.15339	0.07396	0.09875	0.10792	0.07378
9.47458	3.231e-10	3.735e-10	3.304e-10	3.743e-10	3.959e-10	0.21514	0.07604	0.01362	0.07854	0.088
9.49819	3.327e-10	3.712e-10	3.399e-10	3.718e-10	3.971e-10	0.31076	0.05208	0.12145	0.06258	0.09867
9.52223	3.224e-10	3.683e-10	3.447e-10	3.752e-10	3.949e-10	0.20817	0.02188	0.17594	0.08429	0.07911
9.54742	3.201e-10	3.766e-10	3.447e-10	3.826e-10	3.959e-10	0.18526	0.10833	0.17594	0.13155	0.088
9.57101	3.169e-10	3.763e-10	3.402e-10	3.743e-10	3.956e-10	0.15339	0.10521	0.12486	0.07854	0.08533
9.61334	3.202e-10	3.734e-10	3.318e-10	3.688e-10	3.944e-10	0.18625	0.075	0.02951	0.04342	0.07467
9.63695	3.231e-10	3.744e-10	3.401e-10	3.681e-10	3.96e-10	0.21514	0.08542	0.12372	0.03895	0.08889
9.66204	3.257e-10	3.756e-10	3.469e-10	3.735e-10	3.974e-10	0.24104	0.09792	0.20091	0.07344	0.10133
9.68562	3.205e-10	3.755e-10	3.446e-10	3.741e-10	3.965e-10	0.18924	0.09688	0.1748	0.07727	0.09333
9.70922	3.155e-10	3.764e-10	3.368e-10	3.735e-10	3.954e-10	0.13944	0.10625	0.08627	0.07344	0.08356
9.73362	3.224e-10	3.753e-10	3.348e-10	3.709e-10	3.953e-10	0.20817	0.09479	0.06356	0.05683	0.08267
9.7573	3.26e-10	3.684e-10	3.415e-10	3.682e-10	3.963e-10	0.24402	0.02292	0.13961	0.03959	0.09156
9.78155	3.257e-10	3.741e-10	3.497e-10	3.756e-10	3.952e-10	0.24104	0.08229	0.23269	0.08685	0.08178
9.80514	3.208e-10	3.743e-10	3.378e-10	3.764e-10	3.947e-10	0.19223	0.08438	0.09762	0.09195	0.07733
9.82876	3.174e-10	3.75e-10	3.336e-10	3.759e-10	3.952e-10	0.15837	0.09167	0.04994	0.08876	0.08178
9.85237	3.205e-10	3.738e-10	3.389e-10	3.711e-10	3.967e-10	0.18924	0.07917	0.1101	0.05811	0.09511
9.87731	3.256e-10	3.745e-10	3.471e-10	3.684e-10	3.961e-10	0.24004	0.08646	0.20318	0.04087	0.08978
9.90093	3.278e-10	3.752e-10	3.471e-10	3.717e-10	3.961e-10	0.26195	0.09375	0.20318	0.06194	0.08978
9.92506	3.211e-10	3.802e-10	3.368e-10	3.751e-10	3.956e-10	0.19522	0.14583	0.08627	0.08365	0.08533
9.94867	3.19e-10	3.77e-10	3.389e-10	3.777e-10	3.961e-10	0.1743	0.1125	0.1101	0.10026	0.08978
9.97229	3.196e-10	3.748e-10	3.373e-10	3.727e-10	3.96e-10	0.18028	0.08958	0.09194	0.06833	0.08889
9.9966	3.235e-10	3.749e-10	3.437e-10	3.737e-10	3.965e-10	0.21912	0.09062	0.16459	0.07471	0.09333
10.0202	3.274e-10	3.742e-10	3.461e-10	3.779e-10	3.964e-10	0.25797	0.08333	0.19183	0.10153	0.09244
10.045	3.184e-10	3.737e-10	3.383e-10	3.759e-10	3.967e-10	0.16833	0.07813	0.10329	0.08876	0.09511
10.0686	3.243e-10	3.752e-10	3.314e-10	3.72e-10	3.948e-10	0.22709	0.09375	0.02497	0.06386	0.07822
10.1196	3.256e-10	3.733e-10	3.37e-10	3.719e-10	3.964e-10	0.24004	0.07396	0.08854	0.06322	0.09244
10.1432	3.243e-10	3.721e-10	3.435e-10	3.718e-10	3.969e-10	0.22709	0.06146	0.16232	0.06258	0.09689
10.1668	3.191e-10	3.742e-10	3.459e-10	3.759e-10	3.983e-10	0.1753	0.08333	0.18956	0.08876	0.10933
10.1906	3.178e-10	3.748e-10	3.413e-10	3.787e-10	3.956e-10	0.16235	0.08958	0.13734	0.10664	0.08533
10.2142	3.216e-10	3.767e-10	3.292e-10	3.727e-10	3.945e-10	0.2002	0.10938	0	0.06833	0.07556
10.238	3.247e-10	3.752e-10	3.374e-10	3.916e-10	4.306e-10	0.23108	0.09375	0.09308	0.18902	0.39644
10.2617	3.617e-10	4.328e-10	4.09e-10	5.081e-10	4.92e-10	0.5996	0.69375	0.90579	0.93295	0.94222
10.2852	3.957e-10	4.518e-10	4.079e-10	5.117e-10	4.909e-10	0.93825	0.89167	0.8933	0.95594	0.93244
10.3088	3.885e-10	4.501e-10	4.047e-10	5.116e-10	4.894e-10	0.86653	0.87396	0.85698	0.9553	0.91911
10.3324	3.932e-10	4.548e-10	4.027e-10	5.078e-10	4.894e-10	0.91335	0.92292	0.83428	0.93103	0.91911
10.3592	3.966e-10	4.538e-10	4.089e-10	5.027e-10	4.882e-10	0.94721	0.9125	0.90465	0.89847	0.90844
10.3828	3.952e-10	4.51e-10	4.169e-10	4.982e-10	4.917e-10	0.93327	0.88333	0.99546	0.86973	0.93956
10.4064	3.894e-10	4.51e-10	4.061e-10	5.08e-10	4.885e-10	0.8755	0.88333	0.87287	0.93231	0.91111
10.43	3.876e-10	4.518e-10	4.023e-10	5.103e-10	4.886e-10	0.85757	0.89167	0.82974	0.947	0.912
10.4537	3.919e-10	4.534e-10	4.006e-10	5.092e-10	4.874e-10	0.9004	0.90833	0.81044	0.93997	0.90133
10.478	3.949e-10	4.561e-10	4.077e-10	5.054e-10	4.886e-10	0.93028	0.93646	0.89103	0.91571	0.912
10.5016	3.97e-10	4.509e-10	4.127e-10	5.074e-10	4.891e-10	0.9512	0.88229	0.94779	0.92848	0.91644
10.5259	3.91e-10	4.449e-10	4.105e-10	5.106e-10	4.885e-10	0.89143	0.81979	0.92281	0.94891	0.91111
10.5495	3.881e-10	4.501e-10	4.038e-10	5.078e-10	4.875e-10	0.86255	0.87396	0.84677	0.93103	0.90222
10.5732	3.928e-10	4.503e-10	4.002e-10	5.036e-10	4.886e-10	0.90936	0.87604	0.8059	0.90421	0.912
10.6201	3.959e-10	4.501e-10	4.045e-10	5.016e-10	4.875e-10	0.94024	0.87396	0.85471	0.89144	0.90222
10.6437	3.911e-10	4.527e-10	4.087e-10	5.081e-10	4.889e-10	0.89243	0.90104	0.90238	0.93295	0.91467
10.6685	3.873e-10	4.511e-10	4.125e-10	5.101e-10	4.878e-10	0.85458	0.88438	0.94552	0.94572	0.90489
10.6925	3.873e-10	4.489e-10	4.053e-10	5.064e-10	4.874e-10	0.85458	0.86146	0.86379	0.92209	0.90133
10.7161	3.916e-10	4.513e-10	3.992e-10	5.046e-10	4.864e-10	0.89741	0.88646	0.79455	0.9106	0.89244
10.7406	3.945e-10	4.558e-10	4.019e-10	5.006e-10	4.891e-10	0.92629	0.93333	0.8252	0.88506	0.91644
10.7642	3.915e-10	4.509e-10	4.057e-10	5.063e-10	4.863e-10	0.89641	0.88229	0.86833	0.92146	0.89156
10.7878	3.902e-10	4.511e-10	4.017e-10	5.12e-10	4.857e-10	0.88347	0.88438	0.82293	0.95785	0.88622
10.8115	3.871e-10	4.483e-10	3.999e-10	5.089e-10	4.865e-10	0.85259	0.85521	0.8025	0.93806	0.89333
10.8351	3.913e-10	4.484e-10	4.038e-10	5.03e-10	4.871e-10	0.89442	0.85625	0.84677	0.90038	0.89867
10.8595	3.963e-10	4.506e-10	4.104e-10	5.024e-10	4.896e-10	0.94422	0.87917	0.92168	0.89655	0.92089
10.883	3.924e-10	4.536e-10	4.127e-10	5.053e-10	4.861e-10	0.90538	0.91042	0.94779	0.91507	0.88978
10.9066	3.856e-10	4.579e-10	4.051e-10	5.05e-10	4.852e-10	0.83765	0.95521	0.86152	0.91315	0.88178
10.9323	3.898e-10	4.496e-10	3.982e-10	5.071e-10	4.83e-10	0.87948	0.86875	0.7832	0.92656	0.86222
10.9559	3.942e-10	4.501e-10	4.058e-10	5.038e-10	4.872e-10	0.92331	0.87396	0.86947	0.90549	0.89956
10.9796	3.978e-10	4.509e-10	4.083e-10	4.959e-10	4.878e-10	0.95916	0.88229	0.89784	0.85504	0.90489
11.0038	3.923e-10	4.511e-10	4.103e-10	5.074e-10	4.87e-10	0.90438	0.88438	0.92054	0.92848	0.89778
11.0274	3.889e-10	4.492e-10	4.044e-10	5.089e-10	4.851e-10	0.87052	0.86458	0.85358	0.93806	0.88089
11.0514	3.919e-10	4.504e-10	4e-10	5.054e-10	4.844e-10	0.9004	0.87708	0.80363	0.91571	0.87467
11.075	4.006e-10	4.498e-10	4.011e-10	5.023e-10	4.867e-10	0.98705	0.87083	0.81612	0.89591	0.89511
11.1233	3.931e-10	4.451e-10	4.073e-10	5.052e-10	4.848e-10	0.91235	0.82188	0.88649	0.91443	0.87822
11.1469	3.887e-10	4.528e-10	4.121e-10	5.079e-10	4.889e-10	0.86853	0.90208	0.94098	0.93167	0.91467
11.1705	3.853e-10	4.526e-10	4.057e-10	5.138e-10	4.876e-10	0.83466	0.9	0.86833	0.96935	0.90311
11.1948	3.902e-10	4.494e-10	4.054e-10	5.028e-10	4.856e-10	0.88347	0.86667	0.86493	0.89911	0.88533
11.2185	3.912e-10	4.498e-10	4e-10	4.998e-10	4.854e-10	0.89343	0.87083	0.80363	0.87995	0.88356
11.2427	3.953e-10	4.5e-10	4.066e-10	5.025e-10	4.878e-10	0.93426	0.87292	0.87855	0.89719	0.90489
11.2663	3.88e-10	4.541e-10	4.127e-10	5.061e-10	4.861e-10	0.86155	0.91563	0.94779	0.92018	0.88978
11.29	3.829e-10	4.517e-10	4.085e-10	5.067e-10	4.858e-10	0.81076	0.89063	0.90011	0.92401	0.88711
11.3145	3.906e-10	4.371e-10	4.01e-10	5.06e-10	4.897e-10	0.88745	0.73854	0.81498	0.91954	0.92178
11.3381	3.937e-10	3.748e-10	3.978e-10	5.031e-10	4.906e-10	0.91833	0.08958	0.77866	0.90102	0.92978
11.3619	3.95e-10	3.744e-10	4.061e-10	4.02e-10	3.949e-10	0.93127	0.08542	0.87287	0.25543	0.07911
11.3855	3.173e-10	3.769e-10	3.478e-10	3.767e-10	3.954e-10	0.15737	0.11146	0.21112	0.09387	0.08356
11.4092	3.183e-10	3.749e-10	3.392e-10	3.794e-10	3.966e-10	0.16733	0.09062	0.11351	0.11111	0.09422
11.4327	3.179e-10	3.761e-10	3.371e-10	3.769e-10	3.965e-10	0.16335	0.10313	0.08967	0.09515	0.09333
11.4563	3.239e-10	3.721e-10	3.347e-10	3.724e-10	3.968e-10	0.22311	0.06146	0.06243	0.06641	0.096
11.4808	3.251e-10	3.745e-10	3.422e-10	3.677e-10	3.968e-10	0.23506	0.08646	0.14756	0.0364	0.096
11.5044	3.193e-10	3.797e-10	3.469e-10	3.786e-10	3.954e-10	0.17729	0.14063	0.20091	0.106	0.08356
11.5306	3.202e-10	3.775e-10	3.426e-10	3.777e-10	3.934e-10	0.18625	0.11771	0.1521	0.10026	0.06578
11.5547	3.266e-10	3.738e-10	3.344e-10	3.7e-10	3.955e-10	0.25	0.07917	0.05902	0.05109	0.08444
11.5783	3.232e-10	3.745e-10	3.368e-10	3.706e-10	3.966e-10	0.21614	0.08646	0.08627	0.05492	0.09422
11.6286	3.185e-10	3.728e-10	3.433e-10	3.726e-10	3.981e-10	0.16932	0.06875	0.16005	0.06769	0.10756
11.6521	3.184e-10	3.708e-10	3.47e-10	3.768e-10	3.952e-10	0.16833	0.04792	0.20204	0.09451	0.08178
11.6759	3.239e-10	3.762e-10	3.422e-10	3.756e-10	3.924e-10	0.22311	0.10417	0.14756	0.08685	0.05689
11.6995	3.301e-10	3.734e-10	3.368e-10	3.726e-10	3.951e-10	0.28486	0.075	0.08627	0.06769	0.08089
11.7254	3.205e-10	3.709e-10	3.297e-10	3.709e-10	3.972e-10	0.18924	0.04896	0.00568	0.05683	0.09956
11.749	3.191e-10	3.7e-10	3.388e-10	3.696e-10	3.959e-10	0.1753	0.03958	0.10897	0.04853	0.088
11.7733	3.19e-10	3.735e-10	3.381e-10	3.747e-10	3.944e-10	0.1743	0.07604	0.10102	0.0811	0.07467
11.7969	3.243e-10	3.746e-10	3.364e-10	3.792e-10	3.938e-10	0.22709	0.0875	0.08173	0.10983	0.06933
11.8208	3.252e-10	3.733e-10	3.356e-10	3.734e-10	3.96e-10	0.23606	0.07396	0.07264	0.0728	0.08889
11.845	3.233e-10	3.738e-10	3.378e-10	3.685e-10	3.988e-10	0.21713	0.07917	0.09762	0.04151	0.11378
11.8686	3.187e-10	3.756e-10	3.451e-10	3.743e-10	3.967e-10	0.17131	0.09792	0.18048	0.07854	0.09511
11.8923	3.136e-10	3.76e-10	3.474e-10	3.791e-10	3.962e-10	0.12052	0.10208	0.20658	0.1092	0.09067
11.9158	3.231e-10	3.765e-10	3.394e-10	3.764e-10	3.951e-10	0.21514	0.10729	0.11578	0.09195	0.08089
11.9394	3.257e-10	3.708e-10	3.315e-10	3.717e-10	3.962e-10	0.24104	0.04792	0.02611	0.06194	0.09067
11.9641	3.243e-10	3.744e-10	3.371e-10	3.674e-10	3.956e-10	0.22709	0.08542	0.08967	0.03448	0.08533
11.9877	3.2e-10	3.749e-10	3.415e-10	3.667e-10	3.975e-10	0.18426	0.09062	0.13961	0.03001	0.10222
12.0115	3.195e-10	3.764e-10	3.467e-10	3.767e-10	3.966e-10	0.17928	0.10625	0.19864	0.09387	0.09422
12.0351	3.22e-10	3.752e-10	3.432e-10	3.739e-10	3.94e-10	0.20418	0.09375	0.15891	0.07599	0.07111
12.0588	3.249e-10	3.71e-10	3.361e-10	3.708e-10	3.934e-10	0.23307	0.05	0.07832	0.05619	0.06578
12.0829	3.289e-10	3.729e-10	3.32e-10	3.762e-10	3.952e-10	0.27291	0.06979	0.03178	0.09068	0.08178
12.1269	3.209e-10	3.772e-10	3.391e-10	3.761e-10	3.974e-10	0.19323	0.11458	0.11237	0.09004	0.10133
12.1507	3.159e-10	3.772e-10	3.45e-10	3.788e-10	3.951e-10	0.14343	0.11458	0.17934	0.10728	0.08089
12.1743	3.219e-10	3.735e-10	3.476e-10	3.784e-10	3.932e-10	0.20319	0.07604	0.20885	0.10473	0.064
12.1991	3.246e-10	3.732e-10	3.382e-10	3.7e-10	3.958e-10	0.23008	0.07292	0.10216	0.05109	0.08711
12.2227	3.243e-10	3.739e-10	3.301e-10	3.706e-10	3.958e-10	0.22709	0.08021	0.01022	0.05492	0.08711
12.2463	3.212e-10	3.751e-10	3.371e-10	3.73e-10	3.939e-10	0.19622	0.09271	0.08967	0.07024	0.07022
12.2699	3.189e-10	3.743e-10	3.312e-10	3.759e-10	3.986e-10	0.17331	0.08438	0.0227	0.08876	0.112
12.2935	3.156e-10	3.731e-10	3.326e-10	3.753e-10	3.954e-10	0.14044	0.07188	0.03859	0.08493	0.08356
12.3171	3.235e-10	3.68e-10	3.422e-10	3.747e-10	3.97e-10	0.21912	0.01875	0.14756	0.0811	0.09778
12.3407	3.262e-10	3.75e-10	3.465e-10	3.678e-10	3.981e-10	0.24602	0.09167	0.19637	0.03704	0.10756
12.3643	3.228e-10	3.751e-10	3.378e-10	3.717e-10	3.96e-10	0.21215	0.09271	0.09762	0.06194	0.08889
12.3886	3.187e-10	3.75e-10	3.32e-10	3.791e-10	3.944e-10	0.17131	0.09167	0.03178	0.1092	0.07467
12.4122	3.187e-10	3.726e-10	3.363e-10	3.789e-10	3.954e-10	0.17131	0.06667	0.08059	0.10792	0.08356
12.4358	3.217e-10	4.349e-10	3.418e-10	3.738e-10	3.979e-10	0.2012	0.71562	0.14302	0.07535	0.10578
12.4598	3.252e-10	4.542e-10	3.457e-10	3.774e-10	4.455e-10	0.23606	0.91667	0.18729	0.09834	0.52889
12.4834	3.613e-10	4.549e-10	3.995e-10	5.068e-10	4.903e-10	0.59562	0.92396	0.79796	0.92465	0.92711
12.507	3.91e-10	4.59e-10	4.053e-10	5.108e-10	4.882e-10	0.89143	0.96667	0.86379	0.95019	0.90844
12.5306	3.925e-10	4.505e-10	4.015e-10	5.063e-10	4.889e-10	0.90637	0.87813	0.82066	0.92146	0.91467
12.5542	3.974e-10	4.499e-10	4.084e-10	4.974e-10	4.9e-10	0.95518	0.87188	0.89898	0.86462	0.92444
12.5787	3.937e-10	4.514e-10	4.117e-10	5.056e-10	4.9e-10	0.91833	0.8875	0.93644	0.91699	0.92444
12.628	3.906e-10	4.554e-10	4.108e-10	5.11e-10	4.885e-10	0.88745	0.92917	0.92622	0.95147	0.91111
12.6516	3.879e-10	4.503e-10	4.054e-10	5.092e-10	4.881e-10	0.86056	0.87604	0.86493	0.93997	0.90756
12.676	3.933e-10	4.5e-10	3.993e-10	5.071e-10	4.906e-10	0.91434	0.87292	0.79569	0.92656	0.92978
12.7011	4.012e-10	4.486e-10	4.028e-10	5.045e-10	4.882e-10	0.99303	0.85833	0.83541	0.90996	0.90844
12.7247	3.911e-10	4.456e-10	4.1e-10	5.038e-10	4.882e-10	0.89243	0.82708	0.91714	0.90549	0.90844
12.7484	3.903e-10	4.518e-10	4.122e-10	5.069e-10	4.851e-10	0.88446	0.89167	0.94211	0.92529	0.88089
12.7721	3.859e-10	4.5e-10	4.019e-10	5.173e-10	4.863e-10	0.84064	0.87292	0.8252	0.9917	0.89156
12.7957	3.912e-10	4.492e-10	4.087e-10	5.063e-10	4.858e-10	0.89343	0.86458	0.90238	0.92146	0.88711
12.8194	3.932e-10	4.518e-10	4.109e-10	5.018e-10	4.892e-10	0.91335	0.89167	0.92736	0.89272	0.91733
12.8437	3.927e-10	4.529e-10	4.093e-10	5.027e-10	4.902e-10	0.90837	0.90312	0.90919	0.89847	0.92622
12.8674	3.896e-10	4.543e-10	3.959e-10	5.095e-10	4.863e-10	0.87749	0.91771	0.75709	0.94189	0.89156
12.892	3.827e-10	4.527e-10	4.008e-10	5.104e-10	4.86e-10	0.80876	0.90104	0.81271	0.94764	0.88889
12.9157	3.916e-10	4.464e-10	4.095e-10	5.072e-10	4.86e-10	0.89741	0.83542	0.91146	0.9272	0.88889
12.9393	3.915e-10	4.477e-10	4.101e-10	5.027e-10	4.886e-10	0.89641	0.84896	0.91827	0.89847	0.912
12.963	3.954e-10	4.503e-10	4.04e-10	5.008e-10	4.857e-10	0.93526	0.87604	0.84904	0.88633	0.88622
12.9866	3.877e-10	4.532e-10	3.988e-10	5.08e-10	4.854e-10	0.85857	0.90625	0.79001	0.93231	0.88356
13.0109	3.871e-10	4.5e-10	4.014e-10	5.048e-10	4.851e-10	0.85259	0.87292	0.81952	0.91188	0.88089
13.0345	3.895e-10	4.511e-10	4.105e-10	5.014e-10	4.848e-10	0.87649	0.88438	0.92281	0.89017	0.87822
13.0581	3.972e-10	4.484e-10	4.108e-10	5.027e-10	4.885e-10	0.95319	0.85625	0.92622	0.89847	0.91111
13.0829	3.893e-10	4.488e-10	4.042e-10	5.062e-10	4.867e-10	0.8745	0.86042	0.85131	0.92082	0.89511
13.1301	3.869e-10	4.583e-10	4.01e-10	5.106e-10	4.843e-10	0.8506	0.95938	0.81498	0.94891	0.87378
13.1537	3.883e-10	4.526e-10	3.989e-10	5.069e-10	4.837e-10	0.86454	0.9	0.79115	0.92529	0.86844
13.1788	3.932e-10	4.502e-10	4.044e-10	5.02e-10	4.852e-10	0.91335	0.875	0.85358	0.894	0.88178
13.2025	3.957e-10	4.5e-10	4.134e-10	5.01e-10	4.855e-10	0.93825	0.87292	0.95573	0.88761	0.88444
13.2261	3.909e-10	4.486e-10	4.032e-10	5.06e-10	4.857e-10	0.89044	0.85833	0.83995	0.91954	0.88622
13.2497	3.86e-10	4.488e-10	4.016e-10	5.098e-10	4.783e-10	0.84163	0.86042	0.82179	0.94381	0.82044
13.2733	3.864e-10	4.464e-10	4.021e-10	5.046e-10	4.844e-10	0.84562	0.83542	0.82747	0.9106	0.87467
13.2969	3.95e-10	4.459e-10	4.076e-10	5.028e-10	4.872e-10	0.93127	0.83021	0.8899	0.89911	0.89956
13.3214	3.962e-10	4.534e-10	4.121e-10	5.013e-10	4.861e-10	0.94323	0.90833	0.94098	0.88953	0.88978
13.3451	3.914e-10	4.52e-10	4.05e-10	5.051e-10	4.864e-10	0.89542	0.89375	0.86039	0.91379	0.89244
13.3696	3.877e-10	4.481e-10	4.037e-10	5.107e-10	4.865e-10	0.85857	0.85313	0.84563	0.94955	0.89333
13.3932	3.897e-10	4.489e-10	3.961e-10	5.09e-10	4.849e-10	0.87849	0.86146	0.75936	0.9387	0.87911
13.4168	3.933e-10	4.476e-10	4.059e-10	5.066e-10	4.859e-10	0.91434	0.84792	0.8706	0.92337	0.888
13.4424	3.958e-10	4.493e-10	4.122e-10	4.986e-10	4.885e-10	0.93924	0.86563	0.94211	0.87229	0.91111
13.4661	3.892e-10	4.511e-10	4.077e-10	5.031e-10	4.852e-10	0.87351	0.88438	0.89103	0.90102	0.88178
13.4905	3.825e-10	4.483e-10	4.031e-10	5.075e-10	4.835e-10	0.80677	0.85521	0.83882	0.92912	0.86667
13.5144	3.892e-10	4.402e-10	3.985e-10	5.035e-10	4.84e-10	0.87351	0.77083	0.78661	0.90358	0.87111
13.538	3.917e-10	4.225e-10	4.043e-10	4.99e-10	4.874e-10	0.89841	0.58646	0.85244	0.87484	0.90133
13.562	3.944e-10	3.723e-10	4.043e-10	3.948e-10	4.86e-10	0.9253	0.06354	0.85244	0.20945	0.88889
13.5856	3.164e-10	3.772e-10	3.983e-10	3.801e-10	3.962e-10	0.14841	0.11458	0.78434	0.11558	0.09067
13.632	3.174e-10	3.749e-10	3.354e-10	3.781e-10	3.948e-10	0.15837	0.09062	0.07037	0.10281	0.07822
13.6557	3.243e-10	3.746e-10	3.303e-10	3.733e-10	3.95e-10	0.22709	0.0875	0.01249	0.07216	0.08
13.6811	3.283e-10	3.728e-10	3.387e-10	3.688e-10	3.935e-10	0.26693	0.06875	0.10783	0.04342	0.06667
13.7048	3.255e-10	3.744e-10	3.422e-10	3.764e-10	3.964e-10	0.23904	0.08542	0.14756	0.09195	0.09244
13.7284	3.206e-10	3.825e-10	3.425e-10	3.763e-10	3.954e-10	0.19024	0.16979	0.15096	0.09132	0.08356
13.752	3.196e-10	3.754e-10	3.347e-10	3.776e-10	3.935e-10	0.18028	0.09583	0.06243	0.09962	0.06667
13.7756	3.213e-10	3.726e-10	3.358e-10	3.645e-10	3.959e-10	0.19721	0.06667	0.07491	0.01596	0.088
13.7997	3.251e-10	3.726e-10	3.39e-10	3.706e-10	3.981e-10	0.23506	0.06667	0.11124	0.05492	0.10756
13.8232	3.245e-10	3.749e-10	3.428e-10	3.756e-10	3.983e-10	0.22908	0.09062	0.15437	0.08685	0.10933
13.8469	3.2e-10	3.767e-10	3.443e-10	3.786e-10	3.953e-10	0.18426	0.10938	0.1714	0.106	0.08267
13.872	3.162e-10	3.747e-10	3.376e-10	3.772e-10	3.972e-10	0.14641	0.08854	0.09535	0.09706	0.09956
13.8956	3.188e-10	3.725e-10	3.317e-10	3.718e-10	3.961e-10	0.17231	0.06563	0.02838	0.06258	0.08978
13.9192	3.234e-10	3.689e-10	3.368e-10	3.7e-10	3.97e-10	0.21813	0.02813	0.08627	0.05109	0.09778
13.9428	3.233e-10	3.76e-10	3.424e-10	3.737e-10	3.971e-10	0.21713	0.10208	0.14983	0.07471	0.09867
13.9664	3.199e-10	3.734e-10	3.404e-10	3.834e-10	3.975e-10	0.18327	0.075	0.12713	0.13665	0.10222
13.9915	3.177e-10	3.74e-10	3.419e-10	3.776e-10	3.934e-10	0.16135	0.08125	0.14415	0.09962	0.06578
14.0151	3.193e-10	3.72e-10	3.343e-10	3.701e-10	3.962e-10	0.17729	0.06042	0.05789	0.05172	0.09067
14.0387	3.246e-10	3.733e-10	3.332e-10	3.696e-10	3.982e-10	0.23008	0.07396	0.0454	0.04853	0.10844
14.0624	3.217e-10	3.736e-10	3.411e-10	3.752e-10	3.956e-10	0.2012	0.07708	0.13507	0.08429	0.08533
14.0861	3.162e-10	3.767e-10	3.474e-10	3.776e-10	3.961e-10	0.14641	0.10938	0.20658	0.09962	0.08978
14.1346	3.214e-10	3.793e-10	3.429e-10	3.768e-10	3.939e-10	0.19821	0.13646	0.15551	0.09451	0.07022
14.1581	3.244e-10	3.724e-10	3.371e-10	3.715e-10	3.94e-10	0.22809	0.06458	0.08967	0.06066	0.07111
14.1828	3.278e-10	3.733e-10	3.386e-10	3.642e-10	3.976e-10	0.26195	0.07396	0.1067	0.01405	0.10311
14.2064	3.224e-10	3.744e-10	3.395e-10	3.75e-10	3.965e-10	0.20817	0.08542	0.11691	0.08301	0.09333
14.23	3.177e-10	3.755e-10	3.475e-10	3.796e-10	3.951e-10	0.16135	0.09688	0.20772	0.11239	0.08089
14.2536	3.192e-10	3.736e-10	3.446e-10	3.78e-10	3.95e-10	0.17629	0.07708	0.1748	0.10217	0.08
14.2772	3.236e-10	3.714e-10	3.427e-10	3.721e-10	3.952e-10	0.22012	0.05417	0.15323	0.0645	0.08178
14.3009	3.291e-10	3.717e-10	3.462e-10	3.714e-10	3.954e-10	0.2749	0.05729	0.19296	0.06003	0.08356
14.3245	3.254e-10	3.781e-10	3.405e-10	3.716e-10	3.967e-10	0.23805	0.12396	0.12826	0.0613	0.09511
14.3481	3.208e-10	3.755e-10	3.376e-10	3.777e-10	3.976e-10	0.19223	0.09688	0.09535	0.10026	0.10311
14.3718	3.182e-10	3.739e-10	3.362e-10	3.836e-10	3.962e-10	0.16633	0.08021	0.07946	0.13793	0.09067
14.3954	3.208e-10	3.717e-10	3.411e-10	3.719e-10	3.947e-10	0.19223	0.05729	0.13507	0.06322	0.07733
14.4193	3.266e-10	3.753e-10	3.477e-10	3.701e-10	3.948e-10	0.25	0.09479	0.20999	0.05172	0.07822
14.4429	3.255e-10	3.736e-10	3.44e-10	3.716e-10	3.978e-10	0.23904	0.07708	0.16799	0.0613	0.10489
14.4681	3.205e-10	3.778e-10	3.376e-10	3.754e-10	3.972e-10	0.18924	0.12083	0.09535	0.08557	0.09956
14.4917	3.133e-10	3.738e-10	3.341e-10	3.779e-10	3.965e-10	0.11753	0.07917	0.05562	0.10153	0.09333
14.5159	3.209e-10	3.688e-10	3.374e-10	3.699e-10	3.948e-10	0.19323	0.02708	0.09308	0.05045	0.07822
14.5396	3.224e-10	3.71e-10	3.45e-10	3.65e-10	3.957e-10	0.20817	0.05	0.17934	0.01916	0.08622
14.5632	3.198e-10	3.75e-10	3.39e-10	3.765e-10	3.96e-10	0.18227	0.09167	0.11124	0.09259	0.08889
14.5867	3.195e-10	3.754e-10	3.373e-10	3.795e-10	3.987e-10	0.17928	0.09583	0.09194	0.11175	0.11289
14.636	3.218e-10	3.731e-10	3.35e-10	3.752e-10	3.968e-10	0.20219	0.07188	0.06583	0.08429	0.096
14.6596	3.259e-10	3.753e-10	3.363e-10	3.72e-10	3.941e-10	0.24303	0.09479	0.08059	0.06386	0.072
14.6833	3.269e-10	4.31e-10	3.417e-10	3.84e-10	3.968e-10	0.25299	0.675	0.14188	0.14049	0.096
14.7078	3.625e-10	4.556e-10	3.453e-10	5.111e-10	4.948e-10	0.60757	0.93125	0.18275	0.95211	0.96711
14.7314	3.922e-10	4.622e-10	3.896e-10	5.116e-10	4.893e-10	0.90339	1	0.68558	0.9553	0.91822
14.7554	3.91e-10	4.538e-10	4.041e-10	5.123e-10	4.919e-10	0.89143	0.9125	0.85017	0.95977	0.94133
14.779	3.958e-10	4.501e-10	4.127e-10	5.073e-10	4.921e-10	0.93924	0.87396	0.94779	0.92784	0.94311
14.8026	3.98e-10	4.527e-10	4.134e-10	5.005e-10	4.881e-10	0.96116	0.90104	0.95573	0.88442	0.90756
14.8263	3.93e-10	4.498e-10	4.04e-10	5.032e-10	4.82e-10	0.91135	0.87083	0.84904	0.90166	0.85333
14.8499	3.874e-10	4.503e-10	4.002e-10	5.102e-10	4.89e-10	0.85558	0.87604	0.8059	0.94636	0.91556
14.874	3.875e-10	4.473e-10	4.084e-10	5.118e-10	4.902e-10	0.85657	0.84479	0.89898	0.95658	0.92622
14.8976	3.946e-10	4.469e-10	4.12e-10	5.072e-10	4.891e-10	0.92729	0.84063	0.93984	0.9272	0.91644
14.9212	3.967e-10	4.521e-10	4.083e-10	5.044e-10	4.869e-10	0.94821	0.89479	0.89784	0.90932	0.89689
14.9462	3.913e-10	4.539e-10	4.029e-10	5.045e-10	4.854e-10	0.89442	0.91354	0.83655	0.90996	0.88356
14.9698	3.871e-10	4.485e-10	4.029e-10	5.087e-10	4.865e-10	0.85259	0.85729	0.83655	0.93678	0.89333
14.9941	3.9e-10	4.485e-10	4.069e-10	5.125e-10	4.882e-10	0.88147	0.85729	0.88195	0.96105	0.90844
15.0177	3.93e-10	4.489e-10	4.08e-10	5.012e-10	4.914e-10	0.91135	0.86146	0.89444	0.88889	0.93689
15.0426	3.972e-10	4.513e-10	4.103e-10	5.069e-10	4.861e-10	0.95319	0.88646	0.92054	0.92529	0.88978
15.0662	3.845e-10	4.507e-10	4.038e-10	5.107e-10	4.856e-10	0.82669	0.88021	0.84677	0.94955	0.88533
15.0903	3.877e-10	4.507e-10	4.006e-10	5.072e-10	4.862e-10	0.85857	0.88021	0.81044	0.9272	0.89067
15.1389	3.928e-10	4.453e-10	4.069e-10	5.012e-10	4.861e-10	0.90936	0.82396	0.88195	0.88889	0.88978
15.1625	3.958e-10	4.482e-10	4.097e-10	4.982e-10	4.869e-10	0.93924	0.85417	0.91373	0.86973	0.89689
15.1861	3.938e-10	4.498e-10	4.042e-10	5.1e-10	4.85e-10	0.91932	0.87083	0.85131	0.94508	0.88
15.2098	3.881e-10	4.515e-10	4.028e-10	5.105e-10	4.839e-10	0.86255	0.88854	0.83541	0.94828	0.87022
15.2334	3.886e-10	4.511e-10	4.015e-10	5.105e-10	4.805e-10	0.86753	0.88438	0.82066	0.94828	0.84
15.2576	3.935e-10	4.506e-10	--	5.038e-10	4.852e-10	0.91633	0.87917	--	0.90549	0.88178
15.2812	3.955e-10	4.488e-10	3.303e-10	5.017e-10	4.898e-10	0.93625	0.86042	0.01249	0.89208	0.92267
15.305	3.971e-10	4.56e-10	3.387e-10	5.075e-10	4.862e-10	0.95219	0.93542	0.10783	0.92912	0.89067
15.3285	3.9e-10	4.52e-10	3.422e-10	5.098e-10	4.825e-10	0.88147	0.89375	0.14756	0.94381	0.85778
15.3522	3.868e-10	4.501e-10	3.425e-10	5.065e-10	4.842e-10	0.8496	0.87396	0.15096	0.92273	0.87289
15.3765	3.909e-10	4.501e-10	3.347e-10	4.996e-10	4.869e-10	0.89044	0.87396	0.06243	0.87867	0.89689
15.4002	3.937e-10	4.497e-10	3.358e-10	5.008e-10	4.886e-10	0.91833	0.86979	0.07491	0.88633	0.912
15.4244	3.945e-10	4.507e-10	3.39e-10	5.065e-10	4.901e-10	0.92629	0.88021	0.11124	0.92273	0.92533
15.448	3.895e-10	4.551e-10	3.428e-10	5.102e-10	4.845e-10	0.87649	0.92604	0.15437	0.94636	0.87556
15.4716	3.852e-10	4.494e-10	3.443e-10	5.084e-10	4.829e-10	0.83367	0.86667	0.1714	0.93487	0.86133
15.4963	3.876e-10	4.482e-10	3.376e-10	5.021e-10	4.858e-10	0.85757	0.85417	0.09535	0.89464	0.88711
15.5199	3.938e-10	4.488e-10	3.317e-10	5.036e-10	4.872e-10	0.91932	0.86042	0.02838	0.90421	0.89956
15.5435	3.932e-10	4.503e-10	3.368e-10	5.077e-10	4.895e-10	0.91335	0.87604	0.08627	0.9304	0.92
15.5676	3.867e-10	4.522e-10	3.424e-10	5.127e-10	4.844e-10	0.84861	0.89583	0.14983	0.96232	0.87467
15.5912	3.897e-10	4.489e-10	3.404e-10	5.045e-10	4.826e-10	0.87849	0.86146	0.12713	0.90996	0.85867
15.64	3.932e-10	4.478e-10	3.419e-10	5.004e-10	4.852e-10	0.91335	0.85	0.14415	0.88378	0.88178
15.6637	3.945e-10	4.479e-10	3.343e-10	5.02e-10	4.905e-10	0.92629	0.85104	0.05789	0.894	0.92889
15.6875	3.916e-10	4.503e-10	3.332e-10	5.064e-10	4.863e-10	0.89741	0.87604	0.0454	0.92209	0.89156
15.7112	3.844e-10	4.543e-10	3.411e-10	5.076e-10	4.841e-10	0.8257	0.91771	0.13507	0.92976	0.872
15.735	3.896e-10	4.53e-10	3.474e-10	5.065e-10	4.895e-10	0.87749	0.90417	0.20658	0.92273	0.92
15.7589	3.946e-10	4.491e-10	3.429e-10	5.019e-10	4.885e-10	0.92729	0.86354	0.15551	0.89336	0.91111
15.7825	3.984e-10	3.734e-10	3.371e-10	5.026e-10	3.926e-10	0.96514	0.075	0.08967	0.89783	0.05867
15.8069	3.945e-10	3.746e-10	3.386e-10	3.934e-10	3.955e-10	0.92629	0.0875	0.1067	0.20051	0.08444
15.8304	3.176e-10	3.752e-10	3.395e-10	3.826e-10	3.919e-10	0.16036	0.09375	0.11691	0.13155	0.05244
15.8541	3.199e-10	3.767e-10	3.475e-10	3.778e-10	3.96e-10	0.18327	0.10938	0.20772	0.10089	0.08889
15.8781	3.253e-10	3.713e-10	3.446e-10	3.703e-10	3.98e-10	0.23705	0.05313	0.1748	0.053	0.10667
15.9017	3.3e-10	3.676e-10	3.427e-10	3.742e-10	3.949e-10	0.28386	0.01458	0.15323	0.07791	0.07911
15.9253	3.238e-10	3.732e-10	3.462e-10	3.784e-10	3.946e-10	0.22211	0.07292	0.19296	0.10473	0.07644
15.9489	3.198e-10	3.727e-10	3.405e-10	3.815e-10	3.939e-10	0.18227	0.06771	0.12826	0.12452	0.07022
15.9725	3.171e-10	3.767e-10	3.376e-10	3.808e-10	3.991e-10	0.15538	0.10938	0.09535	0.12005	0.11644
15.9967	3.215e-10	3.738e-10	3.362e-10	3.713e-10	3.987e-10	0.1992	0.07917	0.07946	0.05939	0.11289
16.0203	3.256e-10	3.732e-10	3.411e-10	3.735e-10	3.952e-10	0.24004	0.07292	0.13507	0.07344	0.08178
16.0439	3.262e-10	3.721e-10	3.477e-10	3.792e-10	3.95e-10	0.24602	0.06146	0.20999	0.10983	0.08
16.0675	3.145e-10	3.749e-10	3.44e-10	3.788e-10	3.94e-10	0.12948	0.09062	0.16799	0.10728	0.07111
16.0911	3.237e-10	3.797e-10	3.376e-10	3.74e-10	3.962e-10	0.22112	0.14063	0.09535	0.07663	0.09067
16.142	3.269e-10	3.753e-10	3.341e-10	3.707e-10	3.997e-10	0.25299	0.09479	0.05562	0.05556	0.12178
16.1656	3.239e-10	3.746e-10	3.374e-10	3.684e-10	3.961e-10	0.22311	0.0875	0.09308	0.04087	0.08978
16.1901	3.195e-10	3.724e-10	3.45e-10	3.792e-10	3.93e-10	0.17928	0.06458	0.17934	0.10983	0.06222
16.2137	3.183e-10	3.734e-10	3.39e-10	3.81e-10	3.942e-10	0.16733	0.075	0.11124	0.12133	0.07289
16.2374	3.22e-10	3.753e-10	3.373e-10	3.749e-10	3.972e-10	0.20418	0.09479	0.09194	0.08238	0.09956
16.261	3.271e-10	3.762e-10	3.35e-10	3.726e-10	3.963e-10	0.25498	0.10417	0.06583	0.06769	0.09156
16.2846	3.257e-10	3.821e-10	3.363e-10	3.708e-10	3.92e-10	0.24104	0.16563	0.08059	0.05619	0.05333
16.3093	3.191e-10	3.724e-10	3.417e-10	3.77e-10	3.964e-10	0.1753	0.06458	0.14188	0.09579	0.09244
16.3331	3.203e-10	3.744e-10	3.453e-10	3.814e-10	3.98e-10	0.18725	0.08542	0.18275	0.12388	0.10667
16.3573	3.218e-10	3.732e-10	3.896e-10	3.757e-10	3.97e-10	0.20219	0.07292	0.68558	0.08748	0.09778
16.3808	3.24e-10	3.756e-10	4.041e-10	3.698e-10	3.949e-10	0.2241	0.09792	0.85017	0.04981	0.07911
16.4044	3.256e-10	3.738e-10	4.127e-10	3.697e-10	3.925e-10	0.24004	0.07917	0.94779	0.04917	0.05778
16.428	3.229e-10	3.724e-10	4.134e-10	3.748e-10	3.945e-10	0.21315	0.06458	0.95573	0.08174	0.07556
16.4516	3.172e-10	3.709e-10	4.04e-10	3.788e-10	3.958e-10	0.15637	0.04896	0.84904	0.10728	0.08711
16.4752	3.215e-10	3.709e-10	4.002e-10	3.791e-10	3.975e-10	0.1992	0.04896	0.8059	0.1092	0.10222
16.5002	3.291e-10	3.769e-10	4.084e-10	3.758e-10	3.954e-10	0.2749	0.11146	0.89898	0.08812	0.08356
16.5238	3.259e-10	3.724e-10	4.12e-10	3.769e-10	3.929e-10	0.24303	0.06458	0.93984	0.09515	0.06133
16.5486	3.226e-10	3.741e-10	4.083e-10	3.857e-10	3.964e-10	0.21016	0.08229	0.89784	0.15134	0.09244
16.5722	3.213e-10	3.737e-10	4.029e-10	3.777e-10	3.984e-10	0.19721	0.07813	0.83655	0.10026	0.11022
16.5958	3.258e-10	3.74e-10	4.029e-10	3.836e-10	3.981e-10	0.24203	0.08125	0.83655	0.13793	0.10756
16.644	3.266e-10	3.739e-10	4.069e-10	3.719e-10	3.936e-10	0.25	0.08021	0.88195	0.06322	0.06756
16.6676	3.199e-10	3.765e-10	4.08e-10	3.701e-10	3.966e-10	0.18327	0.10729	0.89444	0.05172	0.09422
16.6921	3.119e-10	3.744e-10	4.103e-10	3.716e-10	3.973e-10	0.10359	0.08542	0.92054	0.0613	0.10044
16.7163	3.2e-10	3.708e-10	4.038e-10	3.754e-10	3.986e-10	0.18426	0.04792	0.84677	0.08557	0.112
16.7399	3.235e-10	3.717e-10	4.006e-10	3.779e-10	3.96e-10	0.21912	0.05729	0.81044	0.10153	0.08889
16.7639	3.277e-10	3.781e-10	4.069e-10	3.699e-10	3.931e-10	0.26096	0.12396	0.88195	0.05045	0.06311
16.7874	3.225e-10	3.747e-10	4.097e-10	3.65e-10	3.938e-10	0.20916	0.08854	0.91373	0.01916	0.06933
16.811	3.202e-10	3.75e-10	4.042e-10	3.765e-10	3.969e-10	0.18625	0.09167	0.85131	0.09259	0.09689
16.8349	3.182e-10	3.715e-10	4.028e-10	3.795e-10	3.998e-10	0.16633	0.05521	0.83541	0.11175	0.12267
16.8585	3.245e-10	4.45e-10	4.015e-10	3.752e-10	3.966e-10	0.22908	0.82083	0.82066	0.08429	0.09422
16.8824	3.292e-10	4.611e-10		3.72e-10	4.52e-10	0.2759	0.98854		0.06386	0.58667
16.906	3.239e-10	4.523e-10		3.84e-10	4.88e-10	0.22311	0.89688		0.14049	0.90667
16.9297	3.658e-10	4.515e-10		5.111e-10	4.907e-10	0.64044	0.88854		0.95211	0.93067
16.9544	3.895e-10	4.484e-10		5.116e-10	4.917e-10	0.87649	0.85625		0.9553	0.93956
16.978	3.962e-10	4.528e-10		5.123e-10	4.905e-10	0.94323	0.90208		0.95977	0.92889
17.0017	3.981e-10	4.519e-10		5.073e-10	4.876e-10	0.96215	0.89271		0.92784	0.90311
17.0263	3.956e-10	4.523e-10		5.005e-10	4.803e-10	0.93725	0.89688		0.88442	0.83822
17.0499	3.896e-10	4.484e-10		5.032e-10	4.881e-10	0.87749	0.85625		0.90166	0.90756
17.0738	3.915e-10	4.466e-10		5.102e-10	4.9e-10	0.89641	0.8375		0.94636	0.92444
17.0974	3.947e-10	4.501e-10		5.118e-10	4.903e-10	0.92829	0.87396		0.95658	0.92711
17.1449	3.964e-10	4.502e-10		5.072e-10	4.878e-10	0.94522	0.875		0.9272	0.90489
17.1685	3.903e-10	4.529e-10		5.044e-10	4.858e-10	0.88446	0.90312		0.90932	0.88711
17.1925	3.857e-10	4.492e-10		5.045e-10	4.856e-10	0.83865	0.86458		0.90996	0.88533
17.2161	3.891e-10	4.504e-10		5.087e-10	4.893e-10	0.87251	0.87708		0.93678	0.91822
17.2399	3.947e-10	4.494e-10		5.125e-10	4.86e-10	0.92829	0.86667		0.96105	0.88889
17.2645	3.945e-10	4.527e-10		5.012e-10	4.847e-10	0.92629	0.90104		0.88889	0.87733
17.2881	3.906e-10	4.492e-10		5.069e-10	4.865e-10	0.88745	0.86458		0.92529	0.89333
17.3124	3.852e-10	4.47e-10		5.107e-10	4.916e-10	0.83367	0.84167		0.94955	0.93867
17.3362	3.91e-10	4.492e-10		5.072e-10	4.866e-10	0.89143	0.86458		0.9272	0.89422
17.3599	3.941e-10	4.498e-10		5.012e-10	4.863e-10	0.92231	0.87083		0.88889	0.89156
17.384	3.952e-10	--		4.982e-10	4.817e-10	0.93327	--		0.86973	0.85067
17.4076	3.911e-10	--		5.1e-10	4.87e-10	0.89243	--		0.94508	0.89778
17.4327	3.854e-10	--		5.105e-10	4.911e-10	0.83566	--		0.94828	0.93422
17.4563	3.893e-10	--		5.105e-10	4.857e-10	0.8745	--		0.94828	0.88622
17.4799	3.941e-10	--		5.038e-10	4.842e-10	0.92231	--		0.90549	0.87289
17.5037	4.003e-10	--		5.017e-10	4.813e-10	0.98406	--		0.89208	0.84711
17.5273	3.916e-10	--		5.075e-10	4.864e-10	0.89741	--		0.92912	0.89244
17.5509	3.875e-10	--		5.098e-10	4.869e-10	0.85657	--		0.94381	0.89689
17.575	3.949e-10	--		5.065e-10	4.89e-10	0.93028	--		0.92273	0.91556
17.5986	3.962e-10	--		4.996e-10	4.85e-10	0.94323	--		0.87867	0.88
17.6474	3.929e-10	--		5.008e-10	4.788e-10	0.91036	--		0.88633	0.82489
17.671	3.89e-10	--		5.065e-10	4.855e-10	0.87151	--		0.92273	0.88444
17.695	3.832e-10	--		5.102e-10	4.872e-10	0.81375	--		0.94636	0.89956
17.7186	3.925e-10	--		5.084e-10	4.881e-10	0.90637	--		0.93487	0.90756
17.7426	3.961e-10	--		5.021e-10	4.836e-10	0.94223	--		0.89464	0.86756
17.7662	3.943e-10	--		5.036e-10	4.82e-10	0.9243	--		0.90421	0.85333
17.7898	3.897e-10	--		5.077e-10	4.871e-10	0.87849	--		0.9304	0.89867
17.8139	3.877e-10	--		5.127e-10	4.933e-10	0.85857	--		0.96232	0.95378
17.8375	3.909e-10	--		5.045e-10	4.885e-10	0.89044	--		0.90996	0.91111
17.8611	3.951e-10	--		5.004e-10	4.842e-10	0.93227	--		0.88378	0.87289
17.885	3.992e-10	--		5.02e-10	4.824e-10	0.97311	--		0.894	0.85689
17.9086	3.901e-10	--		5.064e-10	4.854e-10	0.88247	--		0.92209	0.88356
17.9322	3.889e-10	--		5.076e-10	4.875e-10	0.87052	--		0.92976	0.90222
17.9557	3.858e-10	--		5.065e-10	4.9e-10	0.83964	--		0.92273	0.92444
17.9793	3.943e-10	--		5.019e-10	4.865e-10	0.9243	--		0.89336	0.89333
18.0033	3.972e-10	--		5.026e-10	3.922e-10	0.95319	--		0.89783	0.05511
18.0269	3.937e-10	--		3.934e-10	3.899e-10	0.91833	--		0.20051	0.03467
18.0512	3.14e-10	--		3.826e-10	3.966e-10	0.1245	--		0.13155	0.09422
18.0748	3.281e-10	--		3.778e-10	4.007e-10	0.26494	--		0.10089	0.13067
18.0984	3.262e-10	--		3.703e-10	3.955e-10	0.24602	--		0.053	0.08444
18.1493	3.212e-10	--		3.742e-10	3.926e-10	0.19622	--		0.07791	0.05867
18.1729	3.185e-10	--		3.784e-10	3.933e-10	0.16932	--		0.10473	0.06489
18.1965	3.196e-10	--		3.815e-10	3.968e-10	0.18028	--		0.12452	0.096
18.2201	3.257e-10	--		3.808e-10	3.986e-10	0.24104	--		0.12005	0.112
18.2438	3.282e-10	--		3.713e-10	3.935e-10	0.26594	--		0.05939	0.06667
18.2674	3.251e-10	--		3.735e-10	3.95e-10	0.23506	--		0.07344	0.08
18.291	3.193e-10	--		3.792e-10	3.982e-10	0.17729	--		0.10983	0.10844
18.3146	3.172e-10	--		3.788e-10	4.007e-10	0.15637	--		0.10728	0.13067
18.3382	3.221e-10	--		3.74e-10	3.956e-10	0.20518	--		0.07663	0.08533
18.3618	3.283e-10	--		3.707e-10	3.941e-10	0.26693	--		0.05556	0.072
18.3854	3.266e-10	--		3.684e-10	3.935e-10	0.25	--		0.04087	0.06667
18.4101	3.206e-10	--		3.792e-10	3.981e-10	0.19024	--		0.10983	0.10756
18.4337	3.191e-10	--		3.81e-10	4.003e-10	0.1753	--		0.12133	0.12711
18.4573	3.224e-10	4.529e-10		3.749e-10	3.96e-10	0.20817	0.90312		0.08238	0.08889
18.4821	3.299e-10	4.492e-10		3.726e-10	3.931e-10	0.28287	0.86458		0.06769	0.06311
18.5057	3.263e-10	4.504e-10		3.708e-10	3.926e-10	0.24701	0.87708		0.05619	0.05867
18.5304	3.194e-10	4.494e-10		3.77e-10	3.974e-10	0.17829	0.86667		0.09579	0.10133
18.554	3.178e-10	4.527e-10		3.814e-10	3.993e-10	0.16235	0.90104		0.12388	0.11822
18.5796	3.255e-10	4.492e-10		3.757e-10	3.937e-10	0.23904	0.86458		0.08748	0.06844
18.6032	3.201e-10	4.47e-10		3.698e-10	3.929e-10	0.18526	0.84167		0.04981	0.06133
18.6533	3.167e-10	4.492e-10		3.697e-10	3.934e-10	0.15139	0.86458		0.04917	0.06578
18.6769	3.19e-10	4.498e-10		3.748e-10	3.963e-10	0.1743	0.87083		0.08174	0.09156
18.7006	3.264e-10	--		3.788e-10	3.997e-10	0.24801	--		0.10728	0.12178
18.7242	3.253e-10	--		3.791e-10	3.962e-10	0.23705	--		0.1092	0.09067
18.7478	3.239e-10	--		3.758e-10	3.926e-10	0.22311	--		0.08812	0.05867
18.7718	3.189e-10	--		3.769e-10	3.97e-10	0.17331	--		0.09515	0.09778
18.7954	3.181e-10			3.857e-10	4.004e-10	0.16534			0.15134	0.128
18.8198	3.242e-10			3.724e-10	4.011e-10	0.2261			0.06641	0.13422
18.8435	3.294e-10			3.697e-10	3.938e-10	0.27789			0.04917	0.06933
18.8674	3.251e-10			3.706e-10	3.944e-10	0.23506			0.05492	0.07467
18.891	3.165e-10			3.765e-10	3.949e-10	0.1494			0.09259	0.07911
18.9146	3.183e-10			3.829e-10	3.982e-10	0.16733			0.13346	0.10844
18.9391	3.224e-10			3.76e-10	3.976e-10	0.20817			0.0894	0.10311
18.9627	3.271e-10			3.719e-10	3.944e-10	0.25498			0.06322	0.07467
18.9864	3.267e-10			3.711e-10	3.939e-10	0.251			0.05811	0.07022
19.0105	3.21e-10			3.791e-10	3.912e-10	0.19422			0.1092	0.04622
19.0341	3.173e-10			3.797e-10	4.016e-10	0.15737			0.11303	0.13867
19.0585	3.246e-10			3.776e-10	3.957e-10	0.23008			0.09962	0.08622
19.082	3.298e-10			3.722e-10	3.948e-10	0.28187			0.06513	0.07822
19.1072	3.216e-10			3.709e-10	4.531e-10	0.2002			0.05683	0.59644
19.1527	3.642e-10			4.122e-10	4.889e-10	0.6245			0.32056	0.91467
19.1763	3.88e-10			5.138e-10	4.908e-10	0.86155			0.96935	0.93156
19.2	3.951e-10			5.143e-10	4.938e-10	0.93227			0.97254	0.95822
19.2236	3.993e-10			5.056e-10	4.891e-10	0.9741			0.91699	0.91644
19.2472	3.947e-10			5.054e-10	4.888e-10	0.92829			0.91571	0.91378
19.2715	3.893e-10			5.116e-10	4.904e-10	0.8745			0.9553	0.928
19.2951	3.832e-10			5.127e-10	4.907e-10	0.81375			0.96232	0.93067
19.3191	3.926e-10			5.07e-10	4.88e-10	0.90737			0.92593	0.90667
19.3427	3.941e-10			5.054e-10	4.903e-10	0.92231			0.91571	0.92711
19.3664	3.961e-10			5.024e-10	4.878e-10	0.94223			0.89655	0.90489
19.39	3.904e-10			5.1e-10	4.858e-10	0.88546			0.94508	0.88711
19.4136	3.899e-10			5.102e-10	4.856e-10	0.88048			0.94636	0.88533
19.4371	3.9e-10			5.073e-10	4.893e-10	0.88147			0.92784	0.91822
19.4607	3.942e-10			5.022e-10	4.86e-10	0.92331			0.89527	0.88889
19.4855	3.99e-10			5.033e-10	4.847e-10	0.97112			0.9023	0.87733
19.5091	3.905e-10			5.069e-10	4.865e-10	0.88645			0.92529	0.89333
19.5327	3.865e-10			5.102e-10	4.916e-10	0.84661			0.94636	0.93867
19.557	3.885e-10			5.105e-10	4.866e-10	0.86653			0.94828	0.89422
19.5806	3.925e-10			5.053e-10	4.863e-10	0.90637			0.91507	0.89156
19.6042	3.886e-10			4.968e-10	4.817e-10	0.86753			0.86079	0.85067
19.6559	3.871e-10			5.04e-10	4.87e-10	0.85259			0.90677	0.89778
19.6795	3.94e-10			5.091e-10	4.911e-10	0.92131			0.93934	0.93422
19.7042	4.004e-10			5.108e-10	4.857e-10	0.98506			0.95019	0.88622
19.7278	3.933e-10			5.057e-10	4.842e-10	0.91434			0.91762	0.87289
19.7514	3.896e-10			5.013e-10	4.813e-10	0.87749			0.88953	0.84711
19.775	3.863e-10			5.115e-10	4.864e-10	0.84462			0.95466	0.89244
19.7986	3.93e-10			5.079e-10	4.869e-10	0.91135			0.93167	0.89689
19.8231	3.967e-10			5.012e-10	4.89e-10	0.94821			0.88889	0.91556
19.8467	3.943e-10			5.024e-10	4.85e-10	0.9243			0.89655	0.88
19.8711	3.906e-10			5.048e-10	4.788e-10	0.88745			0.91188	0.82489
19.8947	3.816e-10			5.086e-10	4.855e-10	0.79781			0.93614	0.88444
19.9183	3.898e-10			5.067e-10	4.872e-10	0.87948			0.92401	0.89956
19.9419	3.942e-10			5.041e-10	4.881e-10	0.92331			0.90741	0.90756
19.9655	3.933e-10			5.007e-10	4.836e-10	0.91434			0.8857	0.86756
19.9914	3.897e-10			5.002e-10	4.82e-10	0.87849			0.8825	0.85333
20.015	3.869e-10			5.119e-10	4.871e-10	0.8506			0.95722	0.89867
20.0386	3.91e-10			5.095e-10	4.933e-10	0.89143			0.94189	0.95378
20.0622	3.974e-10			5.044e-10	4.885e-10	0.95518			0.90932	0.91111
20.0858	3.882e-10			5.002e-10	4.842e-10	0.86355			0.8825	0.87289
20.1101	3.88e-10			5.004e-10	4.824e-10	0.86155			0.88378	0.85689
20.1576	3.918e-10			5.052e-10	4.854e-10	0.8994			0.91443	0.88356
20.1812	3.971e-10			5.076e-10	4.875e-10	0.95219			0.92976	0.90222
20.2074	3.934e-10			5.063e-10	4.9e-10	0.91534			0.92146	0.92444
20.231	3.891e-10			4.974e-10	4.865e-10	0.87251			0.86462	0.89333
20.2546	3.807e-10			5.026e-10	3.922e-10	0.78884			0.89783	0.05511
20.2783	3.21e-10			3.766e-10	3.899e-10	0.19422			0.09323	0.03467
20.3019	3.298e-10			3.8e-10	3.966e-10	0.28187			0.11494	0.09422
20.3258	3.298e-10			3.732e-10	4.007e-10	0.28187			0.07152	0.13067
20.3497	3.226e-10			3.731e-10	3.955e-10	0.21016			0.07088	0.08444
20.3733	3.181e-10			3.678e-10	3.926e-10	0.16534			0.03704	0.05867
20.397	3.196e-10			3.755e-10	3.933e-10	0.18028			0.08621	0.06489
20.4207	3.245e-10			3.757e-10	3.968e-10	0.22908			0.08748	0.096
20.4449	3.28e-10			3.804e-10	3.986e-10	0.26394			0.1175	0.112
20.4685	3.248e-10			3.726e-10	3.935e-10	0.23207			0.06769	0.06667
20.4921	3.196e-10			3.706e-10	3.95e-10	0.18028			0.05492	0.08
20.5157	3.171e-10			3.752e-10	3.982e-10	0.15538			0.08429	0.10844
20.5393				3.772e-10	4.007e-10				0.09706	0.13067
20.563				3.805e-10	3.956e-10				0.11814	0.08533
20.5866				3.784e-10	3.941e-10				0.10473	0.072
20.6115				3.695e-10	3.935e-10				0.04789	0.06667
20.6584				3.711e-10	3.981e-10				0.05811	0.10756
				3.767e-10	4.003e-10				0.09387	0.12711
				3.766e-10	3.96e-10				0.09323	0.08889
				3.775e-10	3.931e-10				0.09898	0.06311
				3.78e-10	3.926e-10				0.10217	0.05867
				3.74e-10	3.974e-10				0.07663	0.10133
				3.716e-10	3.993e-10				0.0613	0.11822
				3.727e-10	3.937e-10				0.06833	0.06844
				3.769e-10	3.929e-10				0.09515	0.06133
				3.786e-10	3.934e-10				0.106	0.06578
				3.75e-10	3.963e-10				0.08301	0.09156
				3.752e-10	3.997e-10				0.08429	0.12178
				3.732e-10	3.962e-10				0.07152	0.09067
				3.783e-10	3.926e-10				0.10409	0.05867
				3.804e-10	3.97e-10				0.1175	0.09778
				3.759e-10	4.004e-10				0.08876	0.128
				3.725e-10	4.011e-10				0.06705	0.13422
				3.733e-10	3.938e-10				0.07216	0.06933
				3.765e-10	3.944e-10				0.09259	0.07467
				3.716e-10	3.949e-10				0.0613	0.07911
				3.735e-10	3.982e-10				0.07344	0.10844
				3.666e-10	3.976e-10				0.02937	0.10311
				3.765e-10	3.944e-10				0.09259	0.07467
				3.772e-10	3.939e-10				0.09706	0.07022
				3.748e-10	3.912e-10				0.08174	0.04622
				3.731e-10	4.016e-10				0.07088	0.13867
				3.713e-10	3.957e-10				0.05939	0.08622
				4.134e-10	3.948e-10				0.32822	0.07822
				5.128e-10	4.531e-10				0.96296	0.59644
				5.107e-10	4.889e-10				0.94955	0.91467
				5.04e-10	4.908e-10				0.90677	0.93156
				5.017e-10	4.938e-10				0.89208	0.95822
				5.061e-10	4.891e-10				0.92018	0.91644
				5.067e-10	4.888e-10				0.92401	0.91378
				5.098e-10	4.904e-10				0.94381	0.928
				5.057e-10	4.907e-10				0.91762	0.93067
				5.019e-10	4.88e-10				0.89336	0.90667
				5.026e-10	4.838e-10				0.89783	0.86933
				5.075e-10	4.853e-10				0.92912	0.88267
				5.078e-10	4.87e-10				0.93103	0.89778
				5.053e-10	4.942e-10				0.91507	0.96178
				5.005e-10	4.88e-10				0.88442	0.90667
				5.03e-10	4.855e-10				0.90038	0.88444
				5.065e-10	4.839e-10				0.92273	0.87022
				5.036e-10	4.869e-10				0.90421	0.89689
				4.989e-10	4.882e-10				0.8742	0.90844
				5.059e-10	4.878e-10				0.9189	0.90489
				5.064e-10	4.859e-10				0.92209	0.888
				5.108e-10	4.814e-10				0.95019	0.848
				5.047e-10	4.851e-10				0.91124	0.88089
				5.017e-10	4.883e-10				0.89208	0.90933
				5.039e-10	4.885e-10				0.90613	0.91111
				5.06e-10	4.851e-10				0.91954	0.88089
				5.154e-10	4.861e-10				0.97957	0.88978
				5.057e-10	4.866e-10				0.91762	0.89422
				5.037e-10	4.864e-10				0.90485	0.89244
				5.024e-10	4.819e-10				0.89655	0.85244
				5.084e-10	4.846e-10				0.93487	0.87644
				5.119e-10	4.868e-10				0.95722	0.896
				5.044e-10	4.895e-10				0.90932	0.92
				5.03e-10	4.875e-10				0.90038	0.90222
				4.983e-10	4.837e-10				0.87037	0.86844
				5.036e-10	4.817e-10				0.90421	0.85067
				5.068e-10	4.862e-10				0.92465	0.89067
				5.041e-10	4.888e-10				0.90741	0.91378
				4.997e-10	4.92e-10				0.87931	0.94222
				5.067e-10	4.855e-10				0.92401	0.88444
				5.057e-10	4.803e-10				0.91762	0.83822
				5.078e-10	4.806e-10				0.93103	0.84089
				5.015e-10	4.86e-10				0.8908	0.88889
				5.027e-10	4.876e-10				0.89847	0.90311
				5.039e-10	4.855e-10				0.90613	0.88444
				4.025e-10	4.805e-10				0.25862	0.84
				3.781e-10	4.86e-10				0.10281	0.88889
				3.735e-10	4.876e-10				0.07344	0.90311
				3.763e-10	4.855e-10				0.09132	0.88444
				3.727e-10	4.805e-10				0.06833	0.84
				3.814e-10	3.973e-10				0.12388	0.10044
				3.805e-10	4.011e-10				0.11814	0.13422
				3.768e-10	3.963e-10				0.09451	0.09156
				3.739e-10	3.942e-10				0.07599	0.07289
				3.735e-10	3.926e-10				0.07344	0.05867
				3.759e-10	3.954e-10				0.08876	0.08356
				3.721e-10	3.985e-10				0.0645	0.11111
				3.696e-10	4.02e-10				0.04853	0.14222
				3.716e-10	3.942e-10				0.0613	0.07289
				3.762e-10	3.929e-10				0.09068	0.06133
				3.776e-10	3.936e-10				0.09962	0.06756
				3.758e-10	3.99e-10				0.08812	0.11556
				3.754e-10	3.992e-10				0.08557	0.11733
				3.737e-10	3.951e-10				0.07471	0.08089
				3.729e-10	3.919e-10				0.0696	0.05244
				3.779e-10	3.91e-10				0.10153	0.04444
				3.823e-10	3.977e-10				0.12963	0.104
				3.728e-10	3.973e-10				0.06897	0.10044
				3.71e-10	3.989e-10				0.05747	0.11467
				3.732e-10	3.938e-10				0.07152	0.06933
				3.763e-10	3.982e-10				0.09132	0.10844
				3.789e-10	3.998e-10				0.10792	0.12267
				3.755e-10	3.943e-10				0.08621	0.07378
				3.707e-10	3.874e-10				0.05556	0.01244
				3.697e-10	3.973e-10				0.04917	0.10044
				3.762e-10	4.007e-10				0.09068	0.13067
				3.76e-10	3.972e-10				0.0894	0.09956
				3.703e-10	3.943e-10				0.053	0.07378
				3.733e-10	3.937e-10				0.07216	0.06844
				3.723e-10	3.955e-10				0.06577	0.08444
				3.761e-10	4.008e-10				0.09004	0.13156
				3.739e-10	4.004e-10				0.07599	0.128
				3.693e-10	3.941e-10				0.04662	0.072
				3.752e-10	3.931e-10				0.08429	0.06311
				3.762e-10	3.951e-10				0.09068	0.08089
				3.776e-10	4.003e-10				0.09962	0.12711
				3.737e-10	3.98e-10				0.07471	0.10667
				3.736e-10	3.956e-10				0.07407	0.08533
				3.73e-10	3.928e-10				0.07024	0.06044
				4.147e-10	3.925e-10				0.33653	0.05778
				5.186e-10	3.937e-10				1	0.06844
				5.079e-10	3.977e-10				0.93167	0.104
				5.078e-10	4.108e-10				0.93103	0.22044
				5.066e-10	4.926e-10				0.92337	0.94756
				5.081e-10	4.871e-10				0.93295	0.89867
				5.101e-10	4.846e-10				0.94572	0.87644
				5.071e-10	4.899e-10				0.92656	0.92356
				5.001e-10	4.955e-10				0.88186	0.97333
				5.07e-10	4.882e-10				0.92593	0.90844
				5.087e-10	4.859e-10				0.93678	0.888
				5.056e-10	4.831e-10				0.91699	0.86311
				5.034e-10	4.875e-10				0.90294	0.90222
				5.055e-10	4.905e-10				0.91635	0.92889
				5.08e-10	4.919e-10				0.93231	0.94133
				5.084e-10	4.864e-10				0.93487	0.89244
				5.068e-10	4.78e-10				0.92465	0.81778
				5.013e-10	4.866e-10				0.88953	0.89422
				5.051e-10	4.885e-10				0.91379	0.91111
				5.071e-10	4.91e-10				0.92656	0.93333
				5.071e-10	4.911e-10				0.92656	0.93422
				5.069e-10	4.859e-10				0.92529	0.888
				5.042e-10	4.834e-10				0.90805	0.86578
				5.024e-10	4.82e-10				0.89655	0.85333
				5.052e-10	4.887e-10				0.91443	0.91289
				5.119e-10	4.902e-10				0.95722	0.92622
				5.081e-10	4.869e-10				0.93295	0.89689
				5.033e-10	4.841e-10				0.9023	0.872
				5.046e-10	4.82e-10				0.9106	0.85333
				5.065e-10	4.862e-10				0.92273	0.89067
				5.03e-10	4.902e-10				0.90038	0.92622
				5.026e-10	4.901e-10				0.89783	0.92533
				4.97e-10	4.844e-10				0.86207	0.87467
				5.031e-10	4.827e-10				0.90102	0.85956
				5.052e-10	4.879e-10				0.91443	0.90578
				5.068e-10	4.904e-10				0.92465	0.928
				5.059e-10	4.854e-10				0.9189	0.88356
				5.025e-10	4.84e-10				0.89719	0.87111
				5.062e-10	4.844e-10				0.92082	0.87467
				5.03e-10	4.889e-10				0.90038	0.91467
				5.054e-10	4.909e-10				0.91571	0.93244
				5.067e-10	4.876e-10				0.92401	0.90311
				5.03e-10	4.824e-10				0.90038	0.85689
				5.023e-10	4.817e-10				0.89591	0.85067
				5.049e-10	4.873e-10				0.91252	0.90044
				4.09e-10	4.917e-10				0.30013	0.93956
				3.775e-10	4.853e-10				0.09898	0.88267
				3.75e-10	4.789e-10				0.08301	0.82578
				3.697e-10	3.928e-10				0.04917	0.06044
				3.753e-10	3.979e-10				0.08493	0.10578
				3.758e-10	4.029e-10				0.08812	0.15022
				3.734e-10	3.975e-10				0.0728	0.10222
				3.742e-10	3.921e-10				0.07791	0.05422
				3.708e-10	3.91e-10				0.05619	0.04444
				3.759e-10	3.974e-10				0.08876	0.10133
				3.767e-10	4.019e-10				0.09387	0.14133
				3.753e-10	4.011e-10				0.08493	0.13422
				3.722e-10	3.96e-10				0.06513	0.08889
				3.731e-10	3.903e-10				0.07088	0.03822
				3.743e-10	3.942e-10				0.07854	0.07289
				3.751e-10	4.001e-10				0.08365	0.12533
				3.75e-10	3.981e-10				0.08301	0.10756
				3.721e-10	3.936e-10				0.0645	0.06756
				3.73e-10	3.86e-10				0.07024	0
				3.731e-10	3.96e-10				0.07088	0.08889
				3.802e-10	4e-10				0.11622	0.12444
				3.737e-10	4.023e-10				0.07471	0.14489
				3.758e-10	3.949e-10				0.08812	0.07911
				3.74e-10	3.94e-10				0.07663	0.07111
				3.727e-10	3.935e-10				0.06833	0.06667
				3.735e-10	3.988e-10				0.07344	0.11378
				3.724e-10	4.047e-10				0.06641	0.16622
				3.682e-10	3.972e-10				0.03959	0.09956
				3.77e-10	3.951e-10				0.09579	0.08089
				3.754e-10	3.936e-10				0.08557	0.06756
				3.747e-10	3.981e-10				0.0811	0.10756
				3.743e-10	4.001e-10				0.07854	0.12533
				3.738e-10	3.975e-10				0.07535	0.10222
				3.743e-10	3.915e-10				0.07854	0.04889
				3.761e-10	3.923e-10				0.09004	0.056
				3.721e-10	3.936e-10				0.0645	0.06756
				3.693e-10	3.915e-10				0.04662	0.04889
				3.725e-10	3.977e-10				0.06705	0.104
				3.747e-10	3.997e-10				0.0811	0.12178
				3.736e-10	3.975e-10				0.07407	0.10222
				3.741e-10	3.939e-10				0.07727	0.07022
				3.73e-10	3.911e-10				0.07024	0.04533
				3.779e-10	3.962e-10				0.10153	0.09067
				4.219e-10	4.005e-10				0.3825	0.12889
				5.099e-10	3.996e-10				0.94444	0.12089
				5.078e-10	3.937e-10				0.93103	0.06844
				5.059e-10	3.912e-10				0.9189	0.04622
				5.042e-10	4.646e-10				0.90805	0.69867
				5.065e-10	4.933e-10				0.92273	0.95378
				5.031e-10	4.948e-10				0.90102	0.96711
				5.053e-10	4.914e-10				0.91507	0.93689
				5.033e-10	4.845e-10				0.9023	0.87556
				5.074e-10	4.869e-10				0.92848	0.89689
				5.09e-10	4.891e-10				0.9387	0.91644
				5.063e-10	4.96e-10				0.92146	0.97778
				5.056e-10	4.841e-10				0.91699	0.872
				5.022e-10	4.844e-10				0.89527	0.87467
				5.047e-10	4.891e-10				0.91124	0.91644
				5.009e-10	4.922e-10				0.88697	0.944
				5.057e-10	4.906e-10				0.91762	0.92978
				5.082e-10	4.85e-10				0.93359	0.88
				5.057e-10	4.836e-10				0.91762	0.86756
				5.035e-10	4.883e-10				0.90358	0.90933
				5.071e-10	4.93e-10				0.92656	0.95111
				5.045e-10	4.89e-10				0.90996	0.91556
				5.098e-10	4.833e-10				0.94381	0.86489
				5.036e-10	4.78e-10				0.90421	0.81778
				5.053e-10	4.866e-10				0.91507	0.89422
				5.054e-10	4.906e-10				0.91571	0.92978
				5.049e-10	4.89e-10				0.91252	0.91556
				5.024e-10	4.835e-10				0.89655	0.86667
				5.043e-10	4.837e-10				0.90868	0.86844
				5.049e-10	4.884e-10				0.91252	0.91022
				5.012e-10	4.926e-10				0.88889	0.94756
				5.054e-10	4.94e-10				0.91571	0.96
				5.022e-10	4.815e-10				0.89527	0.84889
				5.001e-10	4.862e-10				0.88186	0.89067
				5.034e-10	4.925e-10				0.90294	0.94667
				5.056e-10	4.901e-10				0.91699	0.92533
				5.035e-10	4.835e-10				0.90358	0.86667
				5.038e-10	4.795e-10				0.90549	0.83111
				5.036e-10	4.809e-10				0.90421	0.84356
				5.039e-10	4.908e-10				0.90613	0.93156
				5.016e-10	4.914e-10				0.89144	0.93689
				5.043e-10	4.87e-10				0.90868	0.89778
				5.053e-10	4.804e-10				0.91507	0.83911
				5.054e-10	4.847e-10				0.91571	0.87733
				4.886e-10	4.871e-10				0.80843	0.89867
				3.743e-10	4.924e-10				0.07854	0.94578
				3.721e-10	4.889e-10				0.0645	0.91467
				3.752e-10	4.766e-10				0.08429	0.80533
				3.765e-10	4.773e-10				0.09259	0.81156
				3.745e-10	3.972e-10				0.07982	0.09956
				3.743e-10	4.013e-10				0.07854	0.136
				3.757e-10	3.988e-10				0.08748	0.11378
				3.755e-10	3.92e-10				0.08621	0.05333
				3.744e-10	3.926e-10				0.07918	0.05867
				3.751e-10	3.965e-10				0.08365	0.09333
				3.714e-10	4.022e-10				0.06003	0.144
				3.706e-10	3.988e-10				0.05492	0.11378
				3.772e-10	3.94e-10				0.09706	0.07111
				3.74e-10	3.907e-10				0.07663	0.04178
				3.753e-10	3.969e-10				0.08493	0.09689
				3.739e-10	4.025e-10				0.07599	0.14667
				3.761e-10	3.999e-10				0.09004	0.12356
				3.765e-10	3.959e-10				0.09259	0.088
				3.832e-10	3.863e-10				0.13538	0.00267
				3.726e-10	3.961e-10				0.06769	0.08978
				3.727e-10	3.99e-10				0.06833	0.11556
				3.728e-10	4.024e-10				0.06897	0.14578
				3.74e-10	3.967e-10				0.07663	0.09511
				3.726e-10	3.92e-10				0.06769	0.05333
				3.733e-10	3.948e-10				0.07216	0.07822
				3.741e-10	3.979e-10				0.07727	0.10578
				3.715e-10	4.075e-10				0.06066	0.19111
				3.78e-10	3.952e-10				0.10217	0.08178
				3.75e-10	3.984e-10				0.08301	0.11022
				3.748e-10	4.025e-10				0.08174	0.14667
				3.745e-10	3.944e-10				0.07982	0.07467
				3.733e-10	3.924e-10				0.07216	0.05689
				3.74e-10	3.94e-10				0.07663	0.07111
				3.736e-10	3.997e-10				0.07407	0.12178
				3.709e-10	4.004e-10				0.05683	0.128
				3.732e-10	3.976e-10				0.07152	0.10311
				3.753e-10	3.93e-10				0.08493	0.06222
				3.75e-10	3.92e-10				0.08301	0.05333
				3.744e-10	3.975e-10				0.07918	0.10222
				3.749e-10	4.008e-10				0.08238	0.13156
				3.781e-10	3.968e-10				0.10281	0.096
				3.74e-10	3.925e-10				0.07663	0.05778
				3.763e-10	3.943e-10				0.09132	0.07378
				4.132e-10	3.967e-10				0.32695	0.09511
				5.085e-10	3.992e-10				0.9355	0.11733
				5.073e-10	3.952e-10				0.92784	0.08178
				5.072e-10	3.921e-10				0.9272	0.05422
				5.071e-10	4.716e-10				0.92656	0.76089
				5.038e-10	4.949e-10				0.90549	0.968
				5.081e-10	4.985e-10				0.93295	1
				5.071e-10	4.873e-10				0.92656	0.90044
				5.024e-10	4.859e-10				0.89655	0.888
				5.053e-10	4.9e-10				0.91507	0.92444
				5.064e-10	4.933e-10				0.92209	0.95378
				5.047e-10	4.912e-10				0.91124	0.93511
				5.062e-10	4.832e-10				0.92082	0.864
				5.041e-10	4.824e-10				0.90741	0.85689
				5.074e-10	4.9e-10				0.92848	0.92444
				5.032e-10	4.939e-10				0.90166	0.95911
				5.074e-10	4.875e-10				0.92848	0.90222
				5.07e-10	4.871e-10				0.92593	0.89867
				5.067e-10	4.81e-10				0.92401	0.84444
				5.052e-10	4.873e-10				0.91443	0.90044
				5.043e-10	4.915e-10				0.90868	0.93778
				5.079e-10	4.916e-10				0.93167	0.93867
				5.06e-10	4.848e-10				0.91954	0.87822
				5.1e-10	4.761e-10				0.94508	0.80089
				5.062e-10	4.868e-10				0.92082	0.896
				5.067e-10	4.898e-10				0.92401	0.92267
				5.064e-10	4.86e-10				0.92209	0.88889
				5.048e-10	4.839e-10				0.91188	0.87022
				5.046e-10	4.804e-10				0.9106	0.83911
				5.042e-10	4.893e-10				0.90805	0.91822
				5.012e-10	4.977e-10				0.88889	0.99289
				5.072e-10	4.884e-10				0.9272	0.91022
				5.033e-10	4.824e-10				0.9023	0.85689
				5.037e-10	4.82e-10				0.90485	0.85333
				5.071e-10	4.873e-10				0.92656	0.90044
				5.054e-10	4.884e-10				0.91571	0.91022
				5.066e-10	4.881e-10				0.92337	0.90756
				5.03e-10	4.809e-10				0.90038	0.84356
				5.04e-10	4.781e-10				0.90677	0.81867
				5.001e-10	4.883e-10				0.88186	0.90933
				5.027e-10	4.891e-10				0.89847	0.91644
				5.047e-10	4.873e-10				0.91124	0.90044
				5.036e-10	4.813e-10				0.90421	0.84711
				5.044e-10	4.828e-10				0.90932	0.86044
				5.044e-10	4.8e-10				0.90932	0.83556
				3.781e-10					0.10281
				3.778e-10					0.10089
				3.803e-10					0.11686
				3.757e-10					0.08748
				3.764e-10					0.09195
				3.751e-10					0.08365
				3.756e-10					0.08685
				3.723e-10					0.06577
				3.751e-10					0.08365
				3.731e-10					0.07088
				3.759e-10					0.08876
				3.768e-10					0.09451
				3.745e-10					0.07982
				3.762e-10					0.09068
				3.766e-10					0.09323
				3.771e-10					0.09642
				3.741e-10					0.07727
				3.735e-10					0.07344
				3.762e-10					0.09068
				3.736e-10					0.07407
				3.736e-10					0.07407
				3.75e-10					0.08301
				3.731e-10					0.07088
				3.736e-10					0.07407
				3.75e-10					0.08301
				3.755e-10					0.08621
				3.745e-10					0.07982
				3.753e-10					0.08493
				3.739e-10					0.07599
				3.741e-10					0.07727
				3.755e-10					0.08621
				3.752e-10					0.08429
				3.734e-10					0.0728
				3.751e-10					0.08365

[truncated: 24 more sheets: fig 6f-k, fig 6l, fig 6m, fig 6n, table1, Supplementary fig 1c-d, Supplementary fig 3b, Supplementary fig 9, Supplementary fig 19, Supplementary fig 30, Supplementary fig 31a, Supplementary fig 31b, Supplementary fig 32, Supplementary fig 33, Supplementary fig 34, Supplementary fig 35, Supplementary fig 40, Supplementary fig 43, Supplementary fig 53, Supplementary fig 59 …]
